# Supplementary material for: Genetic evidence informs the direction of therapeutic modulation in drug development
Source: NPJ Drug Discov. 2025 Oct 1;2:24. doi: 10.1038/s44386-025-00027-0 (PMC12488494; doi:10.1038/s44386-025-00027-0)
Supplement: Supplementary file 2 — Supplementary data 1 [file 44386_2025_27_MOESM2_ESM.xlsx]

## Sheet: S1
Supplementary Data 1: Tabular features used in gene-level models
Feature name	Missingness rate	Description	Source	Download link	Included in DrugnomeAI
mab_count	0.0467866	Number of research monoclonal antibodies	PHAROS (via Antibodypedia; accessed 2024-12)	https://pharos.nih.gov	Yes
tissueSpecificity	0.0494087	HPA assessment on tissue-specific target expression	Open Targets Target Prioritization view (accessed 2024-12)	ftp://ftp.ebi.ac.uk/pub/databases/opentargets/platform/24.09/output/etl/parquet/targetPrioritisation	Similar
tissueDistribution	0.0494087	HPA assessment on any detectable baseline expression for the target across tissues.	Open Targets Target Prioritization view (accessed 2024-12)	ftp://ftp.ebi.ac.uk/pub/databases/opentargets/platform/24.09/output/etl/parquet/targetPrioritisation	No
hasPocket	0.0348072	Target has a DrugEBIlity score equal or above 0.7, which is predictive of harbouring a high-quality pocket	Open Targets Target Prioritization view (accessed 2024-12)	ftp://ftp.ebi.ac.uk/pub/databases/opentargets/platform/24.09/output/etl/parquet/targetPrioritisation	No
mouseKOScore		Mouse Genome Informatics provides knockout phenotype data categorized by organ/system, which we retrieve, score by severity (0 to -1), aggregate by phenotype class, and compute a normalized continuous score using the harmonic sum.	Open Targets Target Prioritization view (accessed 2024-12)	ftp://ftp.ebi.ac.uk/pub/databases/opentargets/platform/24.09/output/etl/parquet/targetPrioritisation	Similar
paralogMaxIdentityPercentage	0.210386	Paralogue maximum identity percentage	Open Targets Target Prioritization view (accessed 2024-12)	ftp://ftp.ebi.ac.uk/pub/databases/opentargets/platform/24.09/output/etl/parquet/targetPrioritisation	No
oncokb_oncogene		Whether gene is a known oncogene	OncoKB (update 2024-12-19)	https://www.oncokb.org/cancer-genes	No
oncokb_suppressor		Whether gene is a known tumor suppressor gene	OncoKB (update 2024-12-19)	https://www.oncokb.org/cancer-genes	No
oncokb_sources		Sources of evidence supporting gene's involvement in cancer	OncoKB (update 2024-12-19)	https://www.oncokb.org/cancer-genes	No
loc_intracellular		Intracellular protein	The Human Protein Atlas (accessed 2024-12)	https://www.proteinatlas.org/about/download	Similar
loc_membrane		Membrane protein	The Human Protein Atlas (accessed 2024-12)	https://www.proteinatlas.org/about/download	Similar
loc_secreted		Secreted protein	The Human Protein Atlas (accessed 2024-12)	https://www.proteinatlas.org/about/download	Similar
loc_plasma		Plasma protein	The Human Protein Atlas (accessed 2024-12)	https://www.proteinatlas.org/about/download	Similar
class_enzyme		Enzyme	The Human Protein Atlas (accessed 2024-12)	https://www.proteinatlas.org/about/download	Similar
class_transporter		Transporter	The Human Protein Atlas (accessed 2024-12)	https://www.proteinatlas.org/about/download	Similar
class_tf		Transcription factor	The Human Protein Atlas (accessed 2024-12)	https://www.proteinatlas.org/about/download	Similar
class_gpcr		G protein-coupled receptor	The Human Protein Atlas (accessed 2024-12)	https://www.proteinatlas.org/about/download	Similar
class_vgic		Voltage-gated ion channel	The Human Protein Atlas (accessed 2024-12)	https://www.proteinatlas.org/about/download	Similar
lof.oe	0.0810283	Observed over expected ratio for high confidence pLoF variants in transcript (lof.obs divided by lof.exp)	gnomAD (v4.1)	https://gnomad.broadinstitute.org/data#v4-constraint	Yes
lof.pLI	0.0810283	Probability of loss-of-function intolerance; probability that transcript falls into distribution of haploinsufficient genes (~21% o/e pLoF ratio; computed from high confidence pLoF gnomAD data)	gnomAD (v4.1)	https://gnomad.broadinstitute.org/data#v4-constraint	Yes
lof.pRec	0.0810283	Probability that transcript falls into distribution of recessive genes (~71% o/e pLoF ratio; computed from high confidence pLoF gnomAD data)	gnomAD (v4.1)	https://gnomad.broadinstitute.org/data#v4-constraint	Yes
lof.pNull	0.0810283	Probability that transcript falls into distribution of unconstrained genes (~100% o/e pLoF ratio; computed from high confidence pLoF gnomAD data)	gnomAD (v4.1)	https://gnomad.broadinstitute.org/data#v4-constraint	Yes
lof.oe_ci.upper	0.0810283	LOEUF: upper bound of 90% confidence interval for o/e ratio for high confidence pLoF variants (lower values indicate more constrained)	gnomAD (v4.1)	https://gnomad.broadinstitute.org/data#v4-constraint	Yes
mis.oe	0.0705398	Observed over expected ratio for missense variants in transcript (mis.obs divided by mis.exp)	gnomAD (v4.1)	https://gnomad.broadinstitute.org/data#v4-constraint	Yes
mis_pphen.oe	0.0721851	Observed over expected ratio for PolyPhen-2 predicted "probably damaging" missense variants in transcript (mis_pphen.obs divided by mis_pphen.exp)	gnomAD (v4.1)	https://gnomad.broadinstitute.org/data#v4-constraint	Yes
syn.oe	0.0706941	Observed over expected ratio for missense variants in transcript (syn.obs divided by syn.exp)	gnomAD (v4.1)	https://gnomad.broadinstitute.org/data#v4-constraint	Yes
gofcards		Whether gene contains a manually annotated gain-of-function variant	GoFCards	https://genemed.tech/gofcards/	No
omim_ad		Gene involvement in autosomal dominant diseases	OMIM (accessed 2024-12)	https://omim.org/downloads/	No
omim_ar		Gene involvement in autosomal recessive diseases	OMIM (accessed 2024-12)	https://omim.org/downloads/	No
depmap_ss	0.0753728	Whether gene is strongly selective	DepMap (accessed 2024-12)	https://depmap.org/portal/api/download/gene_dep_summary	No
depmap_ce	0.0753728	Whether gene is common essential	DepMap (accessed 2024-12)	https://depmap.org/portal/api/download/gene_dep_summary	No
clingen_hi		ClinGen haploinsufficient genes	ClinGen (accessed 2024-12)	https://search.clinicalgenome.org/kb/gene-dosage?page=1&size=All&search=	No
badonyi_pgof	0.0184576	Prediction of whether gene causes disease via gain-of-function mechanisms	Badonyi and Marsh, PLOS One (2024)	https://journals.plos.org/plosone/article?id=10.1371/journal.pone.0307312	No
badonyi_pdn	0.0184576	Prediction of whether gene causes disease via dominant negative mechanisms	Badonyi and Marsh, PLOS One (2024)	https://journals.plos.org/plosone/article?id=10.1371/journal.pone.0307312	No
badonyi_plof	0.0184576	Prediction of whether gene causes disease via loss-of-function mechanisms	Badonyi and Marsh, PLOS One (2024)	https://journals.plos.org/plosone/article?id=10.1371/journal.pone.0307312	No
collins_phaplo	0.153882	Predicted haploinsufficiency	Collins et al., Cell (2022)	https://www.cell.com/cell/fulltext/S0092-8674(22)00788-7	No
collins_ptriplo	0.153882	Predicted triplosensitivity	Collins et al., Cell (2022)	https://www.cell.com/cell/fulltext/S0092-8674(22)00788-7	No
protein_length	0.0467866	Protein length in amino acids	UniProt (accessed 2024-12)	https://www.uniprot.org/help/downloads	No
gtex_tau	0.00899743	Tau index of gene tissue specificity	GTEx (version 10)	https://gtexportal.org/home/downloads/adult-gtex/bulk_tissue_expression	Yes
af_pockets_0	0.0141388	Number of pockets with fpocket score > 0 in AlphaFold structure	fpocket (version 4.2.2) on AlphaFold 2 predictions	https://alphafold.ebi.ac.uk/download	No
af_pockets_0.1	0.0141388	Number of pockets with fpocket score > 0.1 in AlphaFold structure	fpocket (version 4.2.2) on AlphaFold 2 predictions	https://alphafold.ebi.ac.uk/download	No
