# Supplementary material for: Genetic evidence informs the direction of therapeutic modulation in drug development
Source: NPJ Drug Discov. 2025 Oct 1;2:24. doi: 10.1038/s44386-025-00027-0 (PMC12488494; doi:10.1038/s44386-025-00027-0)
Supplement: Supplementary file 3 — Supplementary data 2 [file 44386_2025_27_MOESM3_ESM.xlsx]

## Sheet: S2
Supplementary Data 2: Feature importances for all-features model for predicting overall druggability
We performed feature importance analyses using SHapley Additive exPlanations (SHAP). Tabular feature descriptions are in Supplementary Data 1. Integer features represent gene embeddings. Features with a "PC" prefix represent protein embeddings. mean(|SHAP|) reflects feature importance.
Feature name	Feature category	mean(|SHAP|)	mean(|SHAP|) among non-zero, non-NaN feature values	Spearman correlation between feature and SHAP values
mab_count	Tabular features	1.04879	1.01384	0.959772
class_enzyme	Tabular features	0.333732	0.572104	0.768563
PC6	Protein embeddings	0.279017	0.280053	-0.894091
PC1	Protein embeddings	0.173634	0.171756	-0.796663
PC2	Protein embeddings	0.172468	0.173272	0.890844
19	Gene embeddings	0.129927	0.130242	0.891078
209	Gene embeddings	0.129344	0.130387	0.885164
212	Gene embeddings	0.127218	0.127835	-0.89052
116	Gene embeddings	0.126137	0.127378	0.839636
87	Gene embeddings	0.115062	0.115857	0.758974
7	Gene embeddings	0.110998	0.111335	-0.862144
loc_plasma	Tabular features	0.109021	0.216558	0.679423
hasPocket	Tabular features	0.106091	0.772967	0.385455
mouseKOScore	Tabular features	0.102318	0.101716	-0.692618
180	Gene embeddings	0.101028	0.101824	0.804677
PC15	Protein embeddings	0.0909149	0.0911812	0.810351
PC110	Protein embeddings	0.0793693	0.0795475	-0.825871
PC64	Protein embeddings	0.0737104	0.0736057	-0.747063
PC10	Protein embeddings	0.0700106	0.0696765	-0.835515
102	Gene embeddings	0.0635073	0.0639051	0.629481
PC47	Protein embeddings	0.0621752	0.0622501	-0.61636
254	Gene embeddings	0.0614902	0.0619849	-0.711819
91	Gene embeddings	0.0609179	0.0610804	0.701473
26	Gene embeddings	0.0589291	0.059125	-0.827618
PC119	Protein embeddings	0.0577417	0.0578646	0.841919
171	Gene embeddings	0.0571707	0.0572056	-0.705316
PC115	Protein embeddings	0.0561474	0.0561693	0.662243
142	Gene embeddings	0.0559052	0.0564326	0.780036
PC11	Protein embeddings	0.055425	0.0555882	-0.590762
108	Gene embeddings	0.0533074	0.0535088	-0.795041
PC7	Protein embeddings	0.0528699	0.0530542	0.470524
136	Gene embeddings	0.0516597	0.0520743	-0.616867
PC18	Protein embeddings	0.051358	0.0513437	-0.754558
178	Gene embeddings	0.0506783	0.0507174	-0.81302
PC84	Protein embeddings	0.0502739	0.050324	-0.747081
218	Gene embeddings	0.0488385	0.0494326	0.858962
58	Gene embeddings	0.0479023	0.0481619	-0.773428
PC49	Protein embeddings	0.0466247	0.0465944	0.760453
169	Gene embeddings	0.0463589	0.0468311	-0.710988
192	Gene embeddings	0.0460103	0.0461191	0.715875
127	Gene embeddings	0.0454429	0.0458155	-0.756957
PC38	Protein embeddings	0.0451533	0.0450124	-0.583091
253	Gene embeddings	0.0450059	0.0454105	-0.542643
208	Gene embeddings	0.0448063	0.0450409	0.749262
144	Gene embeddings	0.0444639	0.0444441	-0.790664
PC94	Protein embeddings	0.0443611	0.0444059	0.749503
PC118	Protein embeddings	0.0441689	0.0442826	0.725758
43	Gene embeddings	0.0440509	0.0441307	-0.734427
81	Gene embeddings	0.0423913	0.0421627	0.640327
115	Gene embeddings	0.0421288	0.0421252	-0.584685
149	Gene embeddings	0.0419309	0.0422191	-0.684937
PC46	Protein embeddings	0.0418777	0.0418454	-0.722279
mis_pphen.oe	Tabular features	0.0414425	0.0415492	-0.777273
PC33	Protein embeddings	0.0410674	0.0409493	-0.75704
collins_ptriplo	Tabular features	0.0408541	0.0406108	0.727677
109	Gene embeddings	0.0407306	0.0410492	0.512289
233	Gene embeddings	0.0405088	0.0406437	0.77828
32	Gene embeddings	0.0405041	0.0406526	-0.670259
PC83	Protein embeddings	0.0386985	0.0386592	0.543787
183	Gene embeddings	0.0386211	0.0384467	-0.480103
227	Gene embeddings	0.0380945	0.0382673	-0.762592
PC27	Protein embeddings	0.0372858	0.0371867	0.721398
36	Gene embeddings	0.0371211	0.0371446	-0.728888
69	Gene embeddings	0.037018	0.0372726	0.752844
class_vgic	Tabular features	0.0368871	0.963852	0.227647
72	Gene embeddings	0.0367805	0.0365362	0.649548
PC127	Protein embeddings	0.036104	0.0362708	-0.722927
110	Gene embeddings	0.035901	0.0360254	-0.721769
143	Gene embeddings	0.0358446	0.0360964	-0.717921
189	Gene embeddings	0.0352573	0.0355449	0.766254
12	Gene embeddings	0.0352001	0.0352852	-0.462796
PC30	Protein embeddings	0.0350253	0.0350848	0.749888
80	Gene embeddings	0.0349934	0.035179	-0.758842
63	Gene embeddings	0.0348547	0.0350036	0.695452
98	Gene embeddings	0.0347916	0.0348694	0.256935
74	Gene embeddings	0.0343928	0.0346129	0.649484
174	Gene embeddings	0.0342426	0.0340162	0.680703
241	Gene embeddings	0.0338927	0.0341991	-0.694241
PC122	Protein embeddings	0.0336555	0.0337269	-0.583116
195	Gene embeddings	0.033582	0.0335484	0.713477
249	Gene embeddings	0.0326955	0.0328282	-0.726255
PC23	Protein embeddings	0.0321713	0.0322813	-0.688095
197	Gene embeddings	0.0317735	0.0320544	-0.591413
146	Gene embeddings	0.0312657	0.0314645	0.718962
140	Gene embeddings	0.0312093	0.0312758	-0.637276
82	Gene embeddings	0.0309782	0.0307159	0.101545
77	Gene embeddings	0.0307491	0.0303962	0.697671
148	Gene embeddings	0.0299654	0.0300246	0.43112
164	Gene embeddings	0.0299428	0.0299883	0.717755
232	Gene embeddings	0.0299202	0.0300774	-0.672986
152	Gene embeddings	0.029856	0.0300657	-0.766804
76	Gene embeddings	0.0293992	0.0294564	0.651447
101	Gene embeddings	0.0293309	0.0290043	-0.565
206	Gene embeddings	0.0291729	0.0293738	0.59615
PC42	Protein embeddings	0.0291124	0.0292153	0.713765
201	Gene embeddings	0.0290642	0.0289988	0.667329
20	Gene embeddings	0.0289286	0.0290945	0.642792
PC69	Protein embeddings	0.0284326	0.0285202	-0.683921
6	Gene embeddings	0.0283322	0.0284884	-0.552861
86	Gene embeddings	0.0282753	0.0278648	-0.562988
117	Gene embeddings	0.0279701	0.0280829	-0.758547
250	Gene embeddings	0.0279693	0.0276951	0.600279
137	Gene embeddings	0.0277691	0.0278769	0.722304
PC97	Protein embeddings	0.0277619	0.0278303	-0.578922
PC39	Protein embeddings	0.0277316	0.0278226	-0.710414
90	Gene embeddings	0.0277031	0.0278071	0.730463
153	Gene embeddings	0.0272911	0.0273632	-0.706551
53	Gene embeddings	0.0271136	0.0268973	0.690679
PC112	Protein embeddings	0.0270066	0.0271017	0.629971
PC117	Protein embeddings	0.026891	0.0268627	0.565228
52	Gene embeddings	0.0266793	0.026873	0.7104
PC124	Protein embeddings	0.0262302	0.0261367	-0.641446
PC24	Protein embeddings	0.0262137	0.0262809	0.65044
194	Gene embeddings	0.0259027	0.0257607	-0.337849
113	Gene embeddings	0.0254292	0.0256528	-0.534191
57	Gene embeddings	0.0252407	0.0252932	-0.664103
PC103	Protein embeddings	0.0250689	0.0248967	0.696533
PC9	Protein embeddings	0.0248863	0.0246367	-0.547405
242	Gene embeddings	0.0245651	0.0247736	0.637999
protein_length	Tabular features	0.0245328	0.024296	0.389537
PC96	Protein embeddings	0.0244892	0.0244274	0.228569
104	Gene embeddings	0.0244407	0.0246996	-0.469964
97	Gene embeddings	0.0242105	0.0242286	-0.576702
70	Gene embeddings	0.024187	0.0242559	0.498104
badonyi_plof	Tabular features	0.0240947	0.0237854	-0.355017
PC79	Protein embeddings	0.0239854	0.0238367	-0.539416
207	Gene embeddings	0.023947	0.0241142	0.357764
PC5	Protein embeddings	0.0238986	0.023608	-0.489845
37	Gene embeddings	0.0238738	0.0239865	-0.438177
138	Gene embeddings	0.0237425	0.0233805	-0.545043
PC58	Protein embeddings	0.0236601	0.0235112	-0.636115
210	Gene embeddings	0.0234973	0.0236895	-0.536741
PC126	Protein embeddings	0.0234657	0.0235316	0.497685
176	Gene embeddings	0.02343	0.0235687	0.453236
55	Gene embeddings	0.0234044	0.0231573	0.675203
PC102	Protein embeddings	0.0230726	0.0231065	0.677417
PC61	Protein embeddings	0.0229215	0.0228794	0.586958
124	Gene embeddings	0.0228139	0.0228402	0.519053
PC16	Protein embeddings	0.0227964	0.0227165	0.740151
166	Gene embeddings	0.0226108	0.0221949	-0.252876
225	Gene embeddings	0.0224056	0.0224681	-0.633344
collins_phaplo	Tabular features	0.022392	0.0221646	0.598501
88	Gene embeddings	0.0222564	0.0222051	0.632109
4	Gene embeddings	0.0222266	0.022177	-0.403052
2	Gene embeddings	0.0220684	0.0222935	0.672404
PC4	Protein embeddings	0.0220625	0.0220385	0.514385
198	Gene embeddings	0.0220466	0.0217971	-0.349087
228	Gene embeddings	0.0219646	0.0218821	0.679124
18	Gene embeddings	0.0218722	0.0217963	0.626599
PC13	Protein embeddings	0.021581	0.0215979	0.463341
PC8	Protein embeddings	0.0214654	0.0215168	-0.278087
188	Gene embeddings	0.0214096	0.0212914	0.731961
PC72	Protein embeddings	0.0213289	0.0213025	-0.381062
159	Gene embeddings	0.0211252	0.0209545	0.626889
231	Gene embeddings	0.0209327	0.0210213	-0.365534
PC114	Protein embeddings	0.0208985	0.0208886	-0.668461
251	Gene embeddings	0.0208929	0.0209805	0.415052
PC111	Protein embeddings	0.020851	0.020816	-0.610136
PC55	Protein embeddings	0.0208139	0.0208157	-0.455796
badonyi_pgof	Tabular features	0.0207899	0.0206859	0.440327
121	Gene embeddings	0.0207439	0.0208433	0.589184
PC105	Protein embeddings	0.0206593	0.0207014	-0.416279
83	Gene embeddings	0.0205992	0.020573	-0.113115
PC28	Protein embeddings	0.0205523	0.0205416	0.6262
syn.oe	Tabular features	0.0201189	0.0198556	0.428152
240	Gene embeddings	0.0200416	0.0200963	0.644415
PC95	Protein embeddings	0.0199575	0.0197046	0.339877
PC54	Protein embeddings	0.019858	0.019789	-0.387224
56	Gene embeddings	0.0197861	0.019665	0.552967
PC91	Protein embeddings	0.0195809	0.0195716	-0.61706
193	Gene embeddings	0.0193707	0.0194387	0.721065
loc_secreted	Tabular features	0.0192814	0.0829262	0.481822
5	Gene embeddings	0.0192209	0.0189584	-0.430804
120	Gene embeddings	0.0189348	0.0189995	-0.0847044
217	Gene embeddings	0.0189202	0.0189613	-0.346265
PC56	Protein embeddings	0.0188817	0.0188127	-0.576066
17	Gene embeddings	0.0188658	0.0188558	0.0751038
PC76	Protein embeddings	0.0188281	0.0186874	0.513578
PC108	Protein embeddings	0.01881	0.0187576	0.617317
150	Gene embeddings	0.0186107	0.0186489	-0.475926
118	Gene embeddings	0.018578	0.0187231	0.692281
PC82	Protein embeddings	0.0182892	0.0183283	-0.68377
51	Gene embeddings	0.0182482	0.0183306	-0.191164
213	Gene embeddings	0.0182403	0.0182348	-0.539734
203	Gene embeddings	0.01795	0.0180325	-0.321081
PC68	Protein embeddings	0.0176009	0.0175862	0.541132
29	Gene embeddings	0.0175545	0.0175792	-0.482831
28	Gene embeddings	0.0175375	0.0176471	0.616828
PC62	Protein embeddings	0.0175152	0.0175485	-0.461181
135	Gene embeddings	0.0174826	0.017655	0.508351
PC93	Protein embeddings	0.0174784	0.017506	0.444758
187	Gene embeddings	0.0173805	0.0174402	-0.399002
1	Gene embeddings	0.0172919	0.0173754	-0.610288
PC59	Protein embeddings	0.0170082	0.0170059	-0.470003
9	Gene embeddings	0.0169106	0.0169638	0.667316
229	Gene embeddings	0.0168401	0.016921	-0.268937
185	Gene embeddings	0.0167447	0.0167371	-0.522395
PC104	Protein embeddings	0.0165966	0.0165152	-0.0104815
16	Gene embeddings	0.0163824	0.0163271	-0.727048
PC21	Protein embeddings	0.0162855	0.0163209	0.757178
191	Gene embeddings	0.0162531	0.0163015	-0.464695
PC35	Protein embeddings	0.0162076	0.0162055	-0.0090343
badonyi_pdn	Tabular features	0.0160927	0.015874	0.0461819
119	Gene embeddings	0.0160496	0.0160456	-0.715745
21	Gene embeddings	0.0158952	0.0158486	0.579309
PC106	Protein embeddings	0.0158579	0.0158669	0.626651
234	Gene embeddings	0.0157451	0.0159011	-0.417951
PC109	Protein embeddings	0.0156758	0.015459	0.0715039
PC37	Protein embeddings	0.0155147	0.015538	0.412359
PC67	Protein embeddings	0.0154495	0.0154375	-0.582706
15	Gene embeddings	0.0154047	0.0153124	0.195823
224	Gene embeddings	0.0153801	0.01535	0.278899
3	Gene embeddings	0.0153638	0.0152837	0.380683
200	Gene embeddings	0.015361	0.0153367	0.586595
220	Gene embeddings	0.015361	0.0154355	-0.663957
106	Gene embeddings	0.0152404	0.0151614	-0.712855
PC70	Protein embeddings	0.0151762	0.0150713	-0.602017
205	Gene embeddings	0.0150526	0.0151548	-0.657338
160	Gene embeddings	0.0150162	0.0149753	-0.561132
236	Gene embeddings	0.0150056	0.015136	0.229894
PC73	Protein embeddings	0.0149779	0.0148941	0.420644
PC90	Protein embeddings	0.0149494	0.0149582	0.382033
175	Gene embeddings	0.0147914	0.0148574	-0.311808
129	Gene embeddings	0.0147823	0.0147602	-0.0457609
PC12	Protein embeddings	0.014758	0.0148192	0.414531
40	Gene embeddings	0.0144984	0.0144825	0.6795
PC77	Protein embeddings	0.0143905	0.0144768	-0.542472
10	Gene embeddings	0.0143278	0.0138909	0.336094
247	Gene embeddings	0.014203	0.014182	0.488115
151	Gene embeddings	0.0141324	0.013872	0.103535
33	Gene embeddings	0.0140558	0.01418	-0.348591
PC116	Protein embeddings	0.0140304	0.0140662	0.453427
PC34	Protein embeddings	0.0137803	0.0138214	-0.572799
111	Gene embeddings	0.0137686	0.0138284	0.530499
PC60	Protein embeddings	0.0136571	0.0135336	0.453498
248	Gene embeddings	0.0136198	0.0135668	0.103705
162	Gene embeddings	0.013586	0.0135587	0.0545552
PC66	Protein embeddings	0.0135465	0.0134377	-0.162296
132	Gene embeddings	0.0134353	0.0134632	-0.54976
186	Gene embeddings	0.013435	0.0135075	-0.591268
PC44	Protein embeddings	0.0134014	0.0134185	0.388356
199	Gene embeddings	0.013368	0.0134265	0.234133
PC74	Protein embeddings	0.013264	0.0132446	-0.607818
222	Gene embeddings	0.0131623	0.0130382	0.208885
PC121	Protein embeddings	0.0131618	0.0131866	-0.195579
PC63	Protein embeddings	0.0130873	0.0130996	-0.371837
130	Gene embeddings	0.0130324	0.0129748	0.335046
154	Gene embeddings	0.012999	0.0128446	-0.599681
219	Gene embeddings	0.01297	0.0129932	0.48531
48	Gene embeddings	0.012947	0.0129937	0.0354719
PC89	Protein embeddings	0.0129204	0.0128001	0.277825
79	Gene embeddings	0.0128916	0.0129536	0.508703
PC120	Protein embeddings	0.0127998	0.0127	-0.23556
60	Gene embeddings	0.0127077	0.0125173	0.228168
221	Gene embeddings	0.0126568	0.0124875	0.36835
75	Gene embeddings	0.0126322	0.0125806	0.374198
64	Gene embeddings	0.0125244	0.0125621	-0.427551
gtex_tau	Tabular features	0.0125165	0.0121427	-0.282123
25	Gene embeddings	0.012485	0.0124772	-0.349397
PC78	Protein embeddings	0.0124847	0.0124672	-0.308317
179	Gene embeddings	0.0124676	0.0125806	-0.553794
PC87	Protein embeddings	0.0124422	0.0124716	-0.10431
PC14	Protein embeddings	0.0123893	0.0123284	0.201012
PC19	Protein embeddings	0.0123747	0.0122809	-0.0542586
PC125	Protein embeddings	0.0123363	0.0122929	-0.461966
PC53	Protein embeddings	0.0122435	0.0122855	0.0822506
211	Gene embeddings	0.0122286	0.0122045	0.622654
255	Gene embeddings	0.0122102	0.0123032	-0.644654
95	Gene embeddings	0.0121859	0.0120957	0.329932
PC17	Protein embeddings	0.0121811	0.0120933	-0.432402
PC100	Protein embeddings	0.0121697	0.0121939	-0.288037
196	Gene embeddings	0.012136	0.012003	0.27293
PC80	Protein embeddings	0.0121163	0.0120559	0.238798
156	Gene embeddings	0.0121112	0.0121466	0.262723
131	Gene embeddings	0.012095	0.0121859	0.423997
27	Gene embeddings	0.0120926	0.0121828	-0.233745
PC99	Protein embeddings	0.0120565	0.0120215	0.350126
PC92	Protein embeddings	0.0119853	0.0119863	0.153743
246	Gene embeddings	0.0119843	0.0120626	0.54799
67	Gene embeddings	0.0119707	0.0119644	-0.267509
122	Gene embeddings	0.0119691	0.0119747	-0.369226
PC123	Protein embeddings	0.0118574	0.0118057	-0.0192155
PC81	Protein embeddings	0.0118448	0.0118285	-0.343254
PC71	Protein embeddings	0.0118437	0.0117327	0.296974
123	Gene embeddings	0.0118269	0.0115617	-0.138362
84	Gene embeddings	0.0118024	0.0115973	0.167917
45	Gene embeddings	0.0117676	0.0116637	-0.212735
44	Gene embeddings	0.0117594	0.0117969	0.339317
85	Gene embeddings	0.0116745	0.0116464	-0.390183
157	Gene embeddings	0.0116444	0.0117208	-0.039025
42	Gene embeddings	0.0116055	0.0114451	-0.080699
181	Gene embeddings	0.0115719	0.0116399	-0.168761
lof.pRec	Tabular features	0.0115309	0.0117214	0.246536
PC22	Protein embeddings	0.0113921	0.011327	0.169222
245	Gene embeddings	0.0113626	0.0113308	-0.00448482
PC20	Protein embeddings	0.0113586	0.0113387	0.112537
paralogMaxIdentityPercentage	Tabular features	0.0112794	0.0236559	-0.404999
167	Gene embeddings	0.011192	0.0110727	-0.11641
141	Gene embeddings	0.011082	0.0110794	-0.499998
223	Gene embeddings	0.0110769	0.0111424	-0.462836
128	Gene embeddings	0.0110631	0.0110406	-0.0633034
PC40	Protein embeddings	0.0110576	0.0109997	0.0200466
PC43	Protein embeddings	0.0110392	0.0110638	0.605297
89	Gene embeddings	0.0110261	0.0111075	0.536724
lof.oe_ci.upper	Tabular features	0.0109678	0.0112688	-0.429649
235	Gene embeddings	0.0109454	0.0110246	-0.327058
244	Gene embeddings	0.010765	0.0108245	-0.188791
PC48	Protein embeddings	0.0107469	0.0107389	-0.154009
PC3	Protein embeddings	0.0106795	0.0106141	-0.0571165
PC26	Protein embeddings	0.0106345	0.0106688	-0.241033
161	Gene embeddings	0.0105343	0.0106334	0.471353
99	Gene embeddings	0.0104648	0.0105185	-0.385479
PC29	Protein embeddings	0.0104635	0.0104527	-0.476114
lof.oe	Tabular features	0.0104435	0.0101133	-0.080104
239	Gene embeddings	0.0103975	0.0103801	0.03543
78	Gene embeddings	0.0103255	0.0103102	-0.083254
93	Gene embeddings	0.0102959	0.010359	-0.335985
lof.pLI	Tabular features	0.0102221	0.0104655	0.0372349
PC86	Protein embeddings	0.0102065	0.010171	-0.357395
172	Gene embeddings	0.0101877	0.00998399	-0.478469
182	Gene embeddings	0.010182	0.0100979	-0.00991415
PC52	Protein embeddings	0.0101684	0.0101867	0.502155
47	Gene embeddings	0.0101388	0.0101488	-0.0130597
22	Gene embeddings	0.0100504	0.0100797	0.318622
PC101	Protein embeddings	0.0100399	0.0100122	-0.425096
34	Gene embeddings	0.0100186	0.0100351	0.0772684
107	Gene embeddings	0.0100045	0.00991825	-0.0509127
tissueSpecificity	Tabular features	0.00998517	0.00991322	0.580714
147	Gene embeddings	0.00993262	0.00994908	-0.198711
39	Gene embeddings	0.00972469	0.00966017	-0.476936
158	Gene embeddings	0.00970736	0.00963479	-0.290358
114	Gene embeddings	0.00965607	0.00960223	-0.480061
133	Gene embeddings	0.00960736	0.00960667	-0.140112
59	Gene embeddings	0.00959018	0.00956977	0.394192
PC75	Protein embeddings	0.00958859	0.00946672	-0.0885202
8	Gene embeddings	0.00952455	0.0094392	0.351628
125	Gene embeddings	0.00950228	0.00947288	0.0905403
PC57	Protein embeddings	0.00944336	0.00943271	-0.0402253
145	Gene embeddings	0.00941883	0.00941434	0.294645
112	Gene embeddings	0.00934638	0.00932662	0.0997967
230	Gene embeddings	0.00924085	0.00924925	0.135156
PC36	Protein embeddings	0.00923125	0.00924247	0.0333275
139	Gene embeddings	0.0091792	0.00918728	0.0317076
184	Gene embeddings	0.00917131	0.00908143	0.0290091
PC32	Protein embeddings	0.0091436	0.00914812	0.427634
PC45	Protein embeddings	0.00912071	0.0091319	-0.112193
lof.pNull	Tabular features	0.00908979	0.0091376	0.458721
173	Gene embeddings	0.00905627	0.00904943	-0.116409
216	Gene embeddings	0.00905183	0.00891332	-0.332603
PC88	Protein embeddings	0.00904278	0.00899749	-0.311031
38	Gene embeddings	0.00901608	0.009043	-0.470835
46	Gene embeddings	0.0090129	0.00903386	0.371835
oncokb_oncogene	Tabular features	0.00899841	0.164102	0.237628
62	Gene embeddings	0.00897082	0.00893986	-0.0101465
14	Gene embeddings	0.00895226	0.00898505	0.654463
PC51	Protein embeddings	0.00893189	0.00882917	0.212204
252	Gene embeddings	0.00892186	0.00899108	-0.406807
gofcards	Tabular features	0.00889103	0.117726	0.238626
243	Gene embeddings	0.00884541	0.00879437	-0.133657
mis.oe	Tabular features	0.00882164	0.00862616	-0.449594
105	Gene embeddings	0.00867187	0.0085707	-0.165477
PC50	Protein embeddings	0.00865217	0.00859571	-0.509432
54	Gene embeddings	0.00861089	0.00865679	-0.407974
PC85	Protein embeddings	0.00851341	0.00855239	-0.166244
66	Gene embeddings	0.00844614	0.00850197	-0.49361
PC25	Protein embeddings	0.00842404	0.00837035	0.0148379
202	Gene embeddings	0.00822255	0.00820498	-0.633183
73	Gene embeddings	0.00815419	0.00806132	0.117928
PC113	Protein embeddings	0.00807923	0.0080859	-0.426217
PC98	Protein embeddings	0.00803327	0.00784461	0.0466719
190	Gene embeddings	0.00803178	0.00804853	-0.40735
PC31	Protein embeddings	0.00795763	0.00796136	-0.167129
0	Gene embeddings	0.00788702	0.00790181	-0.0633043
11	Gene embeddings	0.00777525	0.00782273	-0.319302
31	Gene embeddings	0.00767835	0.00757939	0.540376
168	Gene embeddings	0.00757673	0.00764654	-0.26188
35	Gene embeddings	0.00748695	0.00752381	0.246367
165	Gene embeddings	0.00739824	0.00733873	0.125295
126	Gene embeddings	0.00731928	0.00735417	-0.05987
PC107	Protein embeddings	0.00728805	0.00724296	0.00105814
PC41	Protein embeddings	0.00723735	0.00714783	0.0613689
100	Gene embeddings	0.00720435	0.00723289	0.0237069
134	Gene embeddings	0.00719735	0.00700496	-0.235636
30	Gene embeddings	0.00712288	0.00701501	0.0174419
177	Gene embeddings	0.00705551	0.00703061	-0.115885
214	Gene embeddings	0.00702693	0.00703074	0.121005
65	Gene embeddings	0.0070039	0.00708576	-0.163771
50	Gene embeddings	0.00699719	0.00708178	0.222943
24	Gene embeddings	0.00689088	0.00687904	0.0165827
PC65	Protein embeddings	0.00682954	0.0068182	-0.298044
23	Gene embeddings	0.00673504	0.00674061	-0.479179
61	Gene embeddings	0.00661272	0.0066571	-0.292183
71	Gene embeddings	0.00656359	0.00651315	-0.0728113
163	Gene embeddings	0.00642661	0.00645513	-0.286262
155	Gene embeddings	0.00638844	0.0063922	-0.0638202
13	Gene embeddings	0.00636267	0.0063766	-0.0820865
204	Gene embeddings	0.00634956	0.00637853	-0.0770702
226	Gene embeddings	0.00627334	0.00614772	0.170264
af_pockets_0	Tabular features	0.00621755	0.00595925	0.108054
class_gpcr	Tabular features	0.00607077	0.0660604	0.325857
PC128	Protein embeddings	0.00602479	0.00597273	-0.226811
92	Gene embeddings	0.00576484	0.00577901	0.0098745
96	Gene embeddings	0.00554597	0.00548891	0.162788
omim_ad	Tabular features	0.0052476	0.0286172	0.412154
238	Gene embeddings	0.00519498	0.00512182	0.152178
215	Gene embeddings	0.00492522	0.00490354	-0.147994
94	Gene embeddings	0.00489898	0.00491488	0.0766142
170	Gene embeddings	0.00466841	0.00460728	0.10296
68	Gene embeddings	0.00452632	0.00455799	-0.333816
41	Gene embeddings	0.00451975	0.00450382	0.424574
103	Gene embeddings	0.00450712	0.0044477	-0.0666438
af_pockets_0.1	Tabular features	0.00427897	0.00535345	-0.0911809
237	Gene embeddings	0.00403971	0.0040732	-0.0219969
49	Gene embeddings	0.00399434	0.00395257	-0.21292
omim_ar	Tabular features	0.00369453	0.00964184	0.336505
clingen_hi	Tabular features	0.00323285	0.0192188	-0.173737
class_tf	Tabular features	0.00219922	0.0166011	-0.256426
depmap_ss	Tabular features	0.00160159	0.00379148	0.368119
loc_intracellular	Tabular features	0.00144352	0.000989422	-0.292291
oncokb_sources	Tabular features	0.00124709	0.00731816	0.219945
loc_membrane	Tabular features	0.00118719	0.00193523	0.0603202
depmap_ce	Tabular features	0	0
class_transporter	Tabular features	0	0
tissueDistribution	Tabular features	0	0
oncokb_suppressor	Tabular features	0	0
