# Supplementary material for: Genetic evidence informs the direction of therapeutic modulation in drug development
Source: NPJ Drug Discov. 2025 Oct 1;2:24. doi: 10.1038/s44386-025-00027-0 (PMC12488494; doi:10.1038/s44386-025-00027-0)
Supplement: Supplementary file 4 — Supplementary data 3 [file 44386_2025_27_MOESM4_ESM.xlsx]

## Sheet: S3
Supplementary Data 3: Feature importances for all-features model for predicting DOE-specific druggability
We performed feature importance analyses using SHapley Additive exPlanations (SHAP). Tabular feature descriptions are in Supplementary Data 1. Integer features represent gene embeddings. Features with a "PC" prefix represent protein embeddings. mean(|SHAP|) reflects feature importance.
Feature name	Feature category	Average across the three predictions		Activator druggability predictions			Inhibitor druggability predictions			Other druggability predictions			Overall druggability (for comparison)
		mean(|SHAP|)	mean(|SHAP|) among non-zero, non-NaN feature values	mean(|SHAP|)	mean(|SHAP|) among non-zero, non-NaN feature values	Spearman correlation between feature and SHAP values	mean(|SHAP|)	mean(|SHAP|) among non-zero, non-NaN feature values	Spearman correlation between feature and SHAP values	mean(|SHAP|)	mean(|SHAP|) among non-zero, non-NaN feature values	Spearman correlation between feature and SHAP values	mean(|SHAP|)	mean(|SHAP|) among non-zero, non-NaN feature values	Spearman correlation between feature and SHAP values
mab_count	Tabular features	0.907637	0.890852	0.851317	0.841791	0.865804	0.998529	0.969888	0.947591	0.873064	0.860877	0.908908	1.04879	1.01384	0.959772
mouseKOScore	Tabular features	0.171798	0.143042	0.262331	0.199301	-0.903002	0.0781877	0.0774341	-0.713448	0.174876	0.15239	-0.780619	0.102318	0.101716	-0.692618
PC6	Protein embeddings	0.170124	0.170443	0.182528	0.182888	-0.830221	0.173424	0.174527	-0.855695	0.154421	0.153913	-0.864918	0.279017	0.280053	-0.894091
PC2	Protein embeddings	0.136376	0.136462	0.0219204	0.0220171	0.524083	0.14939	0.149732	0.871987	0.237817	0.237638	0.849995	0.172468	0.173272	0.890844
87	Gene embeddings	0.123635	0.124068	0.144677	0.145812	0.787866	0.0398578	0.0397741	0.688759	0.186371	0.186617	0.763826	0.115062	0.115857	0.758974
class_enzyme	Tabular features	0.119448	0.16574	0	0		0.355513	0.492407	0.768542	0.00282992	0.00481357	0.53534	0.333732	0.572104	0.768563
136	Gene embeddings	0.109668	0.109904	0.161699	0.1609	-0.889855	0.0643191	0.0649712	-0.634502	0.102987	0.103842	-0.772386	0.0516597	0.0520743	-0.616867
116	Gene embeddings	0.0989171	0.0997422	0.0740805	0.0748447	0.626972	0.200098	0.201807	0.785464	0.0225732	0.0225747	0.592816	0.126137	0.127378	0.839636
212	Gene embeddings	0.0887321	0.0893506	0.0563848	0.0560049	-0.748385	0.174575	0.176757	-0.892335	0.0352369	0.0352899	-0.580306	0.127218	0.127835	-0.89052
32	Gene embeddings	0.0861368	0.0864633	0.172175	0.173117	-0.486622	0.0417989	0.0418879	-0.450739	0.0444365	0.0443849	-0.642276	0.0405041	0.0406526	-0.670259
PC10	Protein embeddings	0.0833504	0.0834087	0.0306505	0.0307484	-0.685369	0.136986	0.13751	-0.85169	0.0824142	0.0819681	-0.775223	0.0700106	0.0696765	-0.835515
209	Gene embeddings	0.0753879	0.0755293	0.105299	0.10506	0.787885	0.0585361	0.0589266	0.825776	0.0623289	0.0626011	0.694798	0.129344	0.130387	0.885164
142	Gene embeddings	0.0714891	0.0717641	0.117652	0.118008	0.840021	0.0466864	0.0468521	0.49965	0.0501287	0.0504323	0.539868	0.0559052	0.0564326	0.780036
badonyi_pgof	Tabular features	0.0707922	0.0711095	0.144637	0.14533	0.843731	0.0496419	0.0501396	0.656227	0.0180974	0.0178586	0.275004	0.0207899	0.0206859	0.440327
144	Gene embeddings	0.0662885	0.0666258	0.0804496	0.0807561	-0.581221	0.0188856	0.0190542	-0.121823	0.0995304	0.100067	-0.807233	0.0444639	0.0444441	-0.790664
26	Gene embeddings	0.0654337	0.0658199	0.0579211	0.0583453	-0.721521	0.0765485	0.0769646	-0.781734	0.0618315	0.0621497	-0.808833	0.0589291	0.059125	-0.827618
36	Gene embeddings	0.0654221	0.0656422	0.0763888	0.0765766	-0.687911	0.0860482	0.086569	-0.822468	0.0338291	0.0337811	-0.681832	0.0371211	0.0371446	-0.728888
233	Gene embeddings	0.0651213	0.0654296	0.127597	0.128227	0.80565	0.0174784	0.0174309	0.539563	0.0502881	0.0506314	0.707096	0.0405088	0.0406437	0.77828
hasPocket	Tabular features	0.06365	0.330257	0.0444054	0.207747	0.381097	0.093182	0.492251	0.385353	0.0533626	0.290773	0.376746	0.106091	0.772967	0.385455
PC7	Protein embeddings	0.0615685	0.0618315	0.0330379	0.033015	0.0815572	0.0340112	0.0341016	-0.12267	0.117656	0.118378	0.723114	0.0528699	0.0530542	0.470524
122	Gene embeddings	0.0606767	0.0609509	0.133135	0.133882	-0.858322	0.0156099	0.015588	-0.61275	0.0332849	0.0333831	-0.683977	0.0119691	0.0119747	-0.369226
PC15	Protein embeddings	0.0598566	0.060136	0.0471915	0.0474134	0.751894	0.103826	0.104477	0.820562	0.0285525	0.0285176	0.645631	0.0909149	0.0911812	0.810351
PC33	Protein embeddings	0.0586523	0.0585206	0.105336	0.105743	-0.842333	0.0267661	0.0265307	-0.772169	0.0438548	0.0432883	-0.708623	0.0410674	0.0409493	-0.75704
72	Gene embeddings	0.0586416	0.058944	0.0147867	0.0149269	0.326492	0.030343	0.0301541	0.505608	0.130795	0.131751	0.70103	0.0367805	0.0365362	0.649548
99	Gene embeddings	0.0582162	0.0582789	0.14024	0.140751	-0.859844	0.0181145	0.0177357	-0.350691	0.0162946	0.0163504	-0.249949	0.0104648	0.0105185	-0.385479
7	Gene embeddings	0.0570983	0.0568947	0.0482878	0.0483076	-0.524077	0.0268428	0.0268777	-0.414248	0.0961644	0.0954989	-0.836459	0.110998	0.111335	-0.862144
19	Gene embeddings	0.0560659	0.0563575	0.0387449	0.0386277	0.638694	0.0749479	0.0755318	0.802203	0.0545049	0.0549131	0.732733	0.129927	0.130242	0.891078
2	Gene embeddings	0.0557659	0.0563237	0.0867284	0.0876231	0.791706	0.0682619	0.0689459	0.741913	0.0123073	0.0124019	0.513507	0.0220684	0.0222935	0.672404
91	Gene embeddings	0.0536474	0.0539105	0.0368043	0.0367252	0.582159	0.0614558	0.0617055	0.667971	0.0626821	0.0633009	0.676754	0.0609179	0.0610804	0.701473
PC11	Protein embeddings	0.0533327	0.0535189	0.0155133	0.0155252	0.631172	0.072773	0.0730239	-0.6974	0.0717119	0.0720076	-0.578591	0.055425	0.0555882	-0.590762
mis.oe	Tabular features	0.0530549	0.0541764	0.104857	0.107833	-0.81914	0.0323459	0.0332295	-0.493559	0.0219618	0.0214665	-0.535697	0.00882164	0.00862616	-0.449594
127	Gene embeddings	0.0525973	0.0529127	0.0488196	0.0490918	-0.752864	0.0220286	0.0221342	-0.686205	0.0869436	0.0875122	-0.851653	0.0454429	0.0458155	-0.756957
174	Gene embeddings	0.0524284	0.0526515	0.0626175	0.0628903	0.726314	0.0601862	0.060877	0.791172	0.0344816	0.0341871	0.459601	0.0342426	0.0340162	0.680703
PC122	Protein embeddings	0.0521495	0.0522775	0.0962192	0.0965254	-0.666244	0.0132879	0.0132469	-0.0160592	0.0469414	0.0470603	-0.00785445	0.0336555	0.0337269	-0.583116
PC1	Protein embeddings	0.0511936	0.0509924	0.0152002	0.0151835	-0.456632	0.0940963	0.0937583	-0.827884	0.0442842	0.0440356	-0.683842	0.173634	0.171756	-0.796663
81	Gene embeddings	0.050356	0.0508674	0.0374279	0.0377756	0.429938	0.102715	0.104044	0.873679	0.0109255	0.0107824	0.00980813	0.0423913	0.0421627	0.640327
183	Gene embeddings	0.0490299	0.0493653	0.0152564	0.015175	-0.319158	0.053566	0.0540017	-0.669628	0.0782672	0.0789191	-0.597023	0.0386211	0.0384467	-0.480103
PC97	Protein embeddings	0.0479424	0.0480413	0.079543	0.0798726	-0.788203	0.0326101	0.0325844	-0.77516	0.0316739	0.031667	-0.645557	0.0277619	0.0278303	-0.578922
PC84	Protein embeddings	0.0477764	0.0479289	0.0216457	0.0216557	-0.342233	0.0265059	0.0266072	-0.728711	0.0951776	0.0955237	-0.776886	0.0502739	0.050324	-0.747081
102	Gene embeddings	0.0467828	0.0469762	0.0278028	0.0279263	0.531417	0.0894053	0.0899018	0.574573	0.0231402	0.0231004	0.409268	0.0635073	0.0639051	0.629481
69	Gene embeddings	0.0464888	0.046359	0.103781	0.103406	0.79494	0.0250118	0.0250507	0.661566	0.010674	0.0106201	0.465755	0.037018	0.0372726	0.752844
loc_plasma	Tabular features	0.0463721	0.0778513	0.00424622	0.00627142	0.389787	0.0115326	0.0214931	0.579911	0.123338	0.205789	0.678054	0.109021	0.216558	0.679423
73	Gene embeddings	0.0461267	0.0459852	0.083825	0.0835172	0.706232	0.0375968	0.037849	0.582084	0.0169584	0.0165893	-0.326178	0.00815419	0.00806132	0.117928
154	Gene embeddings	0.0460454	0.0461845	0.0306629	0.0307247	-0.755745	0.09743	0.097836	-0.78595	0.0100435	0.00999285	-0.430921	0.012999	0.0128446	-0.599681
140	Gene embeddings	0.0455961	0.0459538	0.0115866	0.0115871	-0.340397	0.0244422	0.0246783	-0.623623	0.10076	0.101596	-0.703925	0.0312093	0.0312758	-0.637276
PC118	Protein embeddings	0.0444516	0.0445329	0.0486268	0.0487334	0.796996	0.0517536	0.0519761	0.623909	0.0329743	0.0328892	0.685432	0.0441689	0.0442826	0.725758
mis_pphen.oe	Tabular features	0.0436887	0.0443046	0.0559193	0.0573702	-0.729854	0.0550087	0.0556921	-0.709736	0.0201381	0.0198516	-0.195332	0.0414425	0.0415492	-0.777273
92	Gene embeddings	0.0429953	0.0432887	0.0187652	0.0188648	-0.505381	0.0100372	0.00999742	0.22583	0.100183	0.101004	0.826575	0.00576484	0.00577901	0.0098745
class_vgic	Tabular features	0.0428655	0.968602	0.0657391	1.31564	0.227647	0.0578305	1.447	0.227647	0.00502683	0.143165	0.224355	0.0368871	0.963852	0.227647
PC64	Protein embeddings	0.0409936	0.0409982	0.0139533	0.0137769	0.316384	0.0327475	0.0328212	-0.623998	0.0762801	0.0763967	-0.681887	0.0737104	0.0736057	-0.747063
149	Gene embeddings	0.0408318	0.0409598	0.0462274	0.0463511	-0.698323	0.0580993	0.0582232	-0.705702	0.0181688	0.0183051	-0.667269	0.0419309	0.0422191	-0.684937
PC119	Protein embeddings	0.0408186	0.0408864	0.0281253	0.0281888	0.577597	0.0440214	0.0441466	0.705464	0.0503093	0.0503237	0.77102	0.0577417	0.0578646	0.841919
77	Gene embeddings	0.0403917	0.0404347	0.0348477	0.0349064	0.640517	0.0287822	0.0285098	0.654703	0.0575454	0.057888	0.670724	0.0307491	0.0303962	0.697671
58	Gene embeddings	0.0395898	0.0399303	0.0221602	0.022164	-0.199827	0.0832769	0.084176	-0.784807	0.0133322	0.0134508	0.467591	0.0479023	0.0481619	-0.773428
PC77	Protein embeddings	0.0395737	0.0396282	0.051331	0.051362	-0.706419	0.0189255	0.0189097	0.264712	0.0484646	0.0486129	-0.633584	0.0143905	0.0144768	-0.542472
51	Gene embeddings	0.0395076	0.0398216	0.0481543	0.0484077	-0.612958	0.0154335	0.0154928	-0.185451	0.0549352	0.0555643	-0.581196	0.0182482	0.0183306	-0.191164
254	Gene embeddings	0.0390145	0.0389869	0.038108	0.0376787	-0.577675	0.0451535	0.0453879	-0.553068	0.0337822	0.0338942	-0.523055	0.0614902	0.0619849	-0.711819
117	Gene embeddings	0.0388936	0.0390808	0.0145019	0.0145893	0.197568	0.059684	0.0598548	-0.720226	0.0424948	0.0427984	-0.638124	0.0279701	0.0280829	-0.758547
115	Gene embeddings	0.0381918	0.0384733	0.0231719	0.0233364	-0.637532	0.0649452	0.0654219	-0.776151	0.0264581	0.0266615	-0.584417	0.0421288	0.0421252	-0.584685
176	Gene embeddings	0.0380183	0.038191	0.0662731	0.066638	0.761327	0.0126443	0.012462	-0.0823609	0.0351377	0.0354731	0.592206	0.02343	0.0235687	0.453236
132	Gene embeddings	0.0378688	0.0377945	0.0432018	0.042537	-0.592868	0.0356298	0.0360049	-0.710819	0.0347747	0.0348414	-0.548229	0.0134353	0.0134632	-0.54976
164	Gene embeddings	0.0364898	0.0364973	0.0614192	0.0614017	0.621174	0.0222951	0.022355	0.530897	0.0257552	0.0257353	0.647837	0.0299428	0.0299883	0.717755
PC26	Protein embeddings	0.0364236	0.0364554	0.0575134	0.0575264	-0.550792	0.0271106	0.0271623	-0.707534	0.0246469	0.0246776	0.378734	0.0106345	0.0106688	-0.241033
43	Gene embeddings	0.036388	0.0364307	0.0317505	0.0315613	-0.744733	0.0655944	0.0659184	-0.674211	0.0118191	0.0118125	0.255478	0.0440509	0.0441307	-0.734427
PC49	Protein embeddings	0.03635	0.0364709	0.0209155	0.0209849	0.683754	0.0236576	0.0236951	0.657954	0.064477	0.0647327	0.77439	0.0466247	0.0465944	0.760453
PC31	Protein embeddings	0.0356414	0.0356906	0.0136683	0.0136625	-0.448181	0.0254583	0.0254018	-0.376195	0.0677976	0.0680076	0.778538	0.00795763	0.00796136	-0.167129
6	Gene embeddings	0.0356013	0.035721	0.0141838	0.0139942	-0.14647	0.0693059	0.0698566	-0.546965	0.0233143	0.0233122	-0.64503	0.0283322	0.0284884	-0.552861
207	Gene embeddings	0.0353818	0.0354795	0.0219628	0.0219696	0.409594	0.0293534	0.0294264	0.589178	0.0548292	0.0550425	0.676966	0.023947	0.0241142	0.357764
PC16	Protein embeddings	0.0353551	0.035372	0.0210712	0.0211406	0.114754	0.0178462	0.0178963	0.54403	0.0671478	0.0670791	0.808213	0.0227964	0.0227165	0.740151
0	Gene embeddings	0.0352834	0.0352325	0.0842545	0.0848692	0.802489	0.0156574	0.0148849	0.0358423	0.00593829	0.00594355	0.0498856	0.00788702	0.00790181	-0.0633043
18	Gene embeddings	0.0351338	0.0352449	0.0307629	0.0305565	0.651626	0.0605127	0.0609742	0.820874	0.0141259	0.014204	0.466465	0.0218722	0.0217963	0.626599
148	Gene embeddings	0.0349951	0.0350061	0.0414834	0.0415412	0.736081	0.0303918	0.0305165	0.76286	0.03311	0.0329604	0.619769	0.0299654	0.0300246	0.43112
PC24	Protein embeddings	0.0348814	0.034754	0.0353643	0.0354675	0.690595	0.0472511	0.0473364	0.69296	0.0220287	0.0214582	-0.363921	0.0262137	0.0262809	0.65044
194	Gene embeddings	0.0345577	0.0345565	0.0594025	0.0595569	-0.779286	0.0163184	0.0162232	-0.59352	0.0279521	0.0278895	-0.598333	0.0259027	0.0257607	-0.337849
208	Gene embeddings	0.0344695	0.0344973	0.0571495	0.0573646	0.607319	0.0285149	0.0285838	0.725884	0.0177442	0.0175436	0.459254	0.0448063	0.0450409	0.749262
loc_membrane	Tabular features	0.0340184	0.0535577	0.0423658	0.0643295	0.763057	0.0586576	0.0944394	0.767207	0.00103179	0.00190402	0.31516	0.00118719	0.00193523	0.0603202
33	Gene embeddings	0.0339292	0.0339594	0.0366003	0.0365634	-0.632212	0.00639846	0.00643661	-0.0385922	0.0587888	0.0588783	-0.73923	0.0140558	0.01418	-0.348591
PC94	Protein embeddings	0.0336408	0.0336984	0.0127862	0.0126771	0.299047	0.0511618	0.051467	0.783176	0.0369743	0.0369509	0.564891	0.0443611	0.0444059	0.749503
PC46	Protein embeddings	0.0336135	0.0337064	0.052503	0.0527091	0.72614	0.0195299	0.0195791	-0.462925	0.0288075	0.028831	-0.267587	0.0418777	0.0418454	-0.722279
137	Gene embeddings	0.0334801	0.0335565	0.0141156	0.0140795	-0.0324601	0.0481667	0.0484135	0.805477	0.0381581	0.0381766	0.401558	0.0277691	0.0278769	0.722304
247	Gene embeddings	0.0332882	0.0335231	0.0556769	0.0561243	0.427433	0.0276755	0.0279665	0.5463	0.0165121	0.0164784	-0.175755	0.014203	0.014182	0.488115
253	Gene embeddings	0.0330419	0.0330378	0.0273116	0.0272433	0.0193449	0.0540645	0.0543759	-0.668646	0.0177496	0.0174944	-0.469707	0.0450059	0.0454105	-0.542643
PC110	Protein embeddings	0.0328927	0.0329301	0.0152774	0.0152887	-0.18019	0.0249095	0.0249279	-0.685955	0.0584912	0.0585738	-0.68173	0.0793693	0.0795475	-0.825871
221	Gene embeddings	0.032847	0.0329088	0.0215148	0.0216322	0.222674	0.0103048	0.0102832	0.103089	0.0667214	0.0668109	0.740196	0.0126568	0.0124875	0.36835
PC115	Protein embeddings	0.0328467	0.0326635	0.040338	0.0397192	0.646381	0.0385493	0.0385836	0.772506	0.0196527	0.0196877	0.578248	0.0561474	0.0561693	0.662243
PC3	Protein embeddings	0.0324592	0.0324091	0.0259567	0.0259	-0.51548	0.0135861	0.0136007	-0.203515	0.0578349	0.0577267	-0.707415	0.0106795	0.0106141	-0.0571165
PC92	Protein embeddings	0.0322506	0.0323007	0.041357	0.041491	-0.667562	0.0389608	0.0391179	-0.680473	0.0164339	0.0162931	0.285045	0.0119853	0.0119863	0.153743
198	Gene embeddings	0.0321586	0.0322494	0.0320209	0.0322306	0.693961	0.0133526	0.0130519	0.29848	0.0511025	0.0514657	0.437261	0.0220466	0.0217971	-0.349087
PC23	Protein embeddings	0.0319763	0.0320767	0.016743	0.0168024	-0.423803	0.028599	0.0286795	-0.657244	0.0505869	0.0507482	-0.751278	0.0321713	0.0322813	-0.688095
collins_ptriplo	Tabular features	0.0318259	0.031139	0.0155345	0.0157525	0.05121	0.0385178	0.034788	0.652418	0.0414253	0.0428764	-0.606685	0.0408541	0.0406108	0.727677
178	Gene embeddings	0.0317878	0.0316198	0.0372169	0.0370617	-0.628682	0.0460957	0.0463454	-0.734241	0.0120509	0.0114521	-0.591577	0.0506783	0.0507174	-0.81302
PC50	Protein embeddings	0.031402	0.0314329	0.0301706	0.0302669	0.653353	0.0518922	0.0519161	0.72894	0.0121433	0.0121155	0.306015	0.00865217	0.00859571	-0.509432
PC113	Protein embeddings	0.0313423	0.0312898	0.0359599	0.0360898	-0.723537	0.0264069	0.0263693	-0.414312	0.03166	0.0314102	-0.544797	0.00807923	0.0080859	-0.426217
186	Gene embeddings	0.031229	0.0314475	0.022264	0.0222668	-0.327956	0.0625644	0.0631104	-0.77829	0.00885862	0.00896538	0.148785	0.013435	0.0135075	-0.591268
PC59	Protein embeddings	0.0302714	0.0303265	0.0352765	0.03527	-0.260026	0.0340382	0.0342315	0.630759	0.0214996	0.021478	-0.447652	0.0170082	0.0170059	-0.470003
188	Gene embeddings	0.0301355	0.0300055	0.0194214	0.0189889	-0.461336	0.0297535	0.0299063	0.18107	0.0412316	0.0411213	0.633592	0.0214096	0.0212914	0.731961
189	Gene embeddings	0.0301143	0.0302095	0.0341856	0.0342089	0.702742	0.0254242	0.0256633	0.34552	0.0307331	0.0307564	0.550769	0.0352573	0.0355449	0.766254
192	Gene embeddings	0.0300487	0.0298971	0.0346696	0.0343432	0.471827	0.0113896	0.0111278	0.394053	0.044087	0.0442201	0.69244	0.0460103	0.0461191	0.715875
PC121	Protein embeddings	0.0298148	0.0298135	0.015309	0.0152861	0.468935	0.0149798	0.0149604	0.340676	0.0591555	0.0591939	-0.756326	0.0131618	0.0131866	-0.195579
PC99	Protein embeddings	0.0296208	0.0297396	0.0301088	0.030248	0.577961	0.0170352	0.017102	0.725118	0.0417184	0.0418688	0.432769	0.0120565	0.0120215	0.350126
223	Gene embeddings	0.0293433	0.0294979	0.0128285	0.0127939	0.0174805	0.0594984	0.0599007	-0.67902	0.015703	0.015799	0.343618	0.0110769	0.0111424	-0.462836
15	Gene embeddings	0.0293027	0.0292763	0.0350415	0.0348467	0.190788	0.0362096	0.036202	0.618447	0.0166569	0.0167801	0.286889	0.0154047	0.0153124	0.195823
83	Gene embeddings	0.0292397	0.0294191	0.0161231	0.0162414	-0.256659	0.018532	0.0186575	-0.310497	0.0530639	0.0533585	0.459741	0.0205992	0.020573	-0.113115
PC73	Protein embeddings	0.0290756	0.0291058	0.0341255	0.0341937	-0.384483	0.0125903	0.0125273	0.152467	0.040511	0.0405964	0.587409	0.0149779	0.0148941	0.420644
PC45	Protein embeddings	0.0290363	0.0290416	0.043985	0.044152	-0.737828	0.0189678	0.0189179	0.414768	0.0241562	0.024055	-0.668581	0.00912071	0.0091319	-0.112193
PC62	Protein embeddings	0.0290289	0.0290162	0.0339736	0.0340223	-0.156908	0.00819999	0.00814731	-0.194514	0.0449131	0.044879	-0.30556	0.0175152	0.0175485	-0.461181
PC54	Protein embeddings	0.0289875	0.0288522	0.0408891	0.0406416	-0.632148	0.0244868	0.0244934	0.480849	0.0215868	0.0214215	0.188673	0.019858	0.019789	-0.387224
143	Gene embeddings	0.028986	0.0291463	0.0194996	0.0196977	-0.554266	0.0342603	0.0344434	-0.627694	0.0331982	0.0332979	-0.768784	0.0358446	0.0360964	-0.717921
PC127	Protein embeddings	0.0287256	0.0287023	0.0193003	0.0192876	-0.0591729	0.0317785	0.0317806	-0.626411	0.0350979	0.0350389	-0.685117	0.036104	0.0362708	-0.722927
155	Gene embeddings	0.0286959	0.0288561	0.0220132	0.0221779	-0.50989	0.0149573	0.0150142	-0.471275	0.049117	0.0493762	-0.65877	0.00638844	0.0063922	-0.0638202
161	Gene embeddings	0.0286749	0.0285482	0.0572093	0.0568506	0.633421	0.00731447	0.00725542	-0.168922	0.0215009	0.0215385	0.532449	0.0105343	0.0106334	0.471353
PC66	Protein embeddings	0.0286041	0.028553	0.0428625	0.0429349	0.568879	0.00510518	0.00510164	-0.582565	0.0378446	0.0376224	-0.658739	0.0135465	0.0134377	-0.162296
177	Gene embeddings	0.0285369	0.0285746	0.0643801	0.0644854	-0.716657	0.00232191	0.00232334	-0.254158	0.0189087	0.0189151	0.713126	0.00705551	0.00703061	-0.115885
PC52	Protein embeddings	0.0285028	0.0283633	0.0623564	0.0620281	-0.712776	0.0156255	0.0156084	-0.083399	0.00752631	0.0074533	0.265914	0.0101684	0.0101867	0.502155
203	Gene embeddings	0.0285023	0.0286627	0.043782	0.043917	-0.775138	0.0249669	0.0251988	-0.575832	0.0167579	0.0168721	0.0432762	0.01795	0.0180325	-0.321081
80	Gene embeddings	0.0281858	0.0283403	0.0166246	0.0166845	-0.382826	0.0170303	0.0170544	0.134775	0.0509026	0.0512821	-0.594292	0.0349934	0.035179	-0.758842
163	Gene embeddings	0.027955	0.0280256	0.039635	0.0396706	-0.422658	0.0207159	0.0207779	-0.609219	0.023514	0.0236281	-0.508604	0.00642661	0.00645513	-0.286262
216	Gene embeddings	0.0275828	0.0276317	0.0230651	0.0231748	0.644128	0.020396	0.0204226	0.67109	0.0392871	0.0392977	-0.742894	0.00905183	0.00891332	-0.332603
234	Gene embeddings	0.0272419	0.0270164	0.0389785	0.0381916	-0.428015	0.0136071	0.0136422	-0.0540837	0.0291402	0.0292155	-0.312715	0.0157451	0.0159011	-0.417951
PC102	Protein embeddings	0.0271945	0.0272786	0.00791763	0.00792319	-0.244173	0.0148161	0.0148582	0.62943	0.0588499	0.0590545	0.75121	0.0230726	0.0231065	0.677417
PC8	Protein embeddings	0.0271351	0.0271758	0.0113059	0.0113093	0.0813402	0.0402393	0.0402299	0.407509	0.0298601	0.0299881	0.215014	0.0214654	0.0215168	-0.278087
88	Gene embeddings	0.0268165	0.0269801	0.0530858	0.0535934	-0.673229	0.0147701	0.0147538	-0.50316	0.0125937	0.0125932	-0.377475	0.0222564	0.0222051	0.632109
46	Gene embeddings	0.0268145	0.0269444	0.0387968	0.0392136	0.586861	0.0150072	0.0150259	0.555843	0.0266394	0.0265936	0.670269	0.0090129	0.00903386	0.371835
70	Gene embeddings	0.0266225	0.0266043	0.0376315	0.0380165	0.55969	0.0195483	0.0192633	0.600688	0.0226877	0.022533	0.0486798	0.024187	0.0242559	0.498104
21	Gene embeddings	0.026617	0.0265662	0.00882181	0.0086453	0.0356758	0.0534152	0.0534747	0.742876	0.0176141	0.0175785	-0.149805	0.0158952	0.0158486	0.579309
191	Gene embeddings	0.0266091	0.0266343	0.0442975	0.0444503	0.67192	0.0115309	0.0115702	-0.358905	0.0239989	0.0238823	0.598619	0.0162531	0.0163015	-0.464695
gtex_tau	Tabular features	0.0266049	0.026563	0.0411392	0.0413411	0.738551	0.0194956	0.0191112	0.50066	0.0191798	0.0192366	0.57558	0.0125165	0.0121427	-0.282123
172	Gene embeddings	0.0266046	0.0266729	0.0336379	0.0337731	-0.647032	0.0167584	0.0167601	-0.555545	0.0294174	0.0294855	-0.679148	0.0101877	0.00998399	-0.478469
PC85	Protein embeddings	0.0265919	0.0266342	0.0143303	0.0142599	-0.137188	0.0221126	0.0221279	-0.667053	0.0433328	0.0435148	-0.700812	0.00851341	0.00855239	-0.166244
110	Gene embeddings	0.0261325	0.0261753	0.0216004	0.0216264	-0.221545	0.0303059	0.0304137	-0.665162	0.0264913	0.0264856	-0.476602	0.035901	0.0360254	-0.721769
74	Gene embeddings	0.0261172	0.026157	0.0291937	0.0292021	0.651768	0.0296836	0.0297962	0.665284	0.0194742	0.0194725	0.409262	0.0343928	0.0346129	0.649484
PC75	Protein embeddings	0.0257062	0.0255833	0.0180066	0.0180449	0.140272	0.04421	0.0438694	0.688244	0.0149021	0.0148357	0.715629	0.00958859	0.00946672	-0.0885202
PC48	Protein embeddings	0.0256377	0.0255768	0.0172976	0.0172595	-0.751137	0.0172689	0.0172202	0.447339	0.0423466	0.0422508	-0.791448	0.0107469	0.0107389	-0.154009
197	Gene embeddings	0.0256252	0.0256966	0.0215031	0.0215368	-0.482057	0.0313022	0.0315783	-0.71472	0.0240704	0.0239747	-0.639105	0.0317735	0.0320544	-0.591413
121	Gene embeddings	0.0254149	0.0253371	0.0272307	0.0270493	0.518888	0.0392493	0.0392034	0.674	0.00976454	0.00975852	-0.147757	0.0207439	0.0208433	0.589184
211	Gene embeddings	0.0253706	0.0254062	0.0190777	0.0190989	0.588419	0.0436578	0.0438166	0.77728	0.0133764	0.013303	0.48684	0.0122286	0.0122045	0.622654
57	Gene embeddings	0.0253198	0.0253208	0.0341293	0.0342296	-0.448128	0.0305118	0.03037	-0.614663	0.0113182	0.0113628	0.0602422	0.0252407	0.0252932	-0.664103
PC30	Protein embeddings	0.0253	0.0253594	0.0181337	0.0180666	-0.178469	0.0157741	0.0157805	0.487289	0.0419921	0.0422313	0.736882	0.0350253	0.0350848	0.749888
PC80	Protein embeddings	0.0251388	0.0251797	0.0296459	0.0296714	-0.382952	0.0191367	0.0191391	0.478013	0.0266338	0.0267286	-0.554218	0.0121163	0.0120559	0.238798
PC116	Protein embeddings	0.0250249	0.0249992	0.0116815	0.0116227	0.239719	0.0436908	0.0436609	0.733827	0.0197025	0.019714	0.0562637	0.0140304	0.0140662	0.453427
22	Gene embeddings	0.0250015	0.0251335	0.0512273	0.0516475	0.646241	0.00908769	0.00914612	0.207694	0.0146896	0.014607	0.191002	0.0100504	0.0100797	0.318622
14	Gene embeddings	0.0248962	0.0250206	0.0220653	0.021921	0.53809	0.0354648	0.0357575	0.679241	0.0171584	0.0173834	0.512011	0.00895226	0.00898505	0.654463
218	Gene embeddings	0.0248061	0.0249616	0.00589208	0.00593897	-0.210279	0.0525122	0.0529966	0.83464	0.016014	0.0159492	-0.2761	0.0488385	0.0494326	0.858962
30	Gene embeddings	0.0246948	0.0247593	0.0367752	0.0370915	0.660108	0.0178522	0.0177854	0.415036	0.0194571	0.019401	0.589293	0.00712288	0.00701501	0.0174419
PC47	Protein embeddings	0.0245926	0.024645	0.0408577	0.040945	0.650481	0.0195497	0.019593	-0.556706	0.0133705	0.0133969	-0.426292	0.0621752	0.0622501	-0.61636
PC5	Protein embeddings	0.0245912	0.0245973	0.0397035	0.0397544	-0.643252	0.0173838	0.0172998	-0.182207	0.0166863	0.0167378	-0.33113	0.0238986	0.023608	-0.489845
PC25	Protein embeddings	0.0245774	0.0246076	0.0170242	0.0170995	0.350241	0.0229137	0.0229682	0.379439	0.0337942	0.0337551	-0.412444	0.00842404	0.00837035	0.0148379
9	Gene embeddings	0.0243859	0.0244298	0.0333352	0.0335097	0.664691	0.0236087	0.02366	0.566163	0.0162137	0.0161198	0.396274	0.0169106	0.0169638	0.667316
PC108	Protein embeddings	0.0243639	0.0243945	0.0117187	0.0117342	0.570696	0.00878709	0.00871527	0.421898	0.0525861	0.0527342	0.759607	0.01881	0.0187576	0.617317
205	Gene embeddings	0.0242997	0.0244419	0.0133062	0.0132499	0.11986	0.0465737	0.047046	-0.649174	0.0130193	0.0130297	-0.152506	0.0150526	0.0151548	-0.657338
badonyi_plof	Tabular features	0.0242773	0.0242611	0.0410589	0.0409855	-0.536793	0.0154976	0.0154915	-0.232916	0.0162755	0.0163062	-0.532309	0.0240947	0.0237854	-0.355017
111	Gene embeddings	0.0242631	0.0244751	0.00788838	0.0079	0.0274608	0.0421742	0.0425081	0.750495	0.0227267	0.0230173	-0.283957	0.0137686	0.0138284	0.530499
101	Gene embeddings	0.024237	0.0242627	0.00881675	0.00886513	0.0625953	0.00464504	0.00465058	-0.308825	0.0592493	0.0592724	-0.331885	0.0293309	0.0290043	-0.565
173	Gene embeddings	0.0242036	0.0243653	0.0443886	0.0448149	0.625027	0.0177525	0.0177623	-0.0658968	0.0104697	0.0105187	0.541511	0.00905627	0.00904943	-0.116409
PC38	Protein embeddings	0.0241538	0.0241538	0.00856038	0.00859968	0.144413	0.0280177	0.0280846	-0.47865	0.0358833	0.0357772	-0.613989	0.0451533	0.0450124	-0.583091
4	Gene embeddings	0.0240974	0.0242235	0.0307685	0.0308588	0.689612	0.0286301	0.028806	-0.610737	0.0128936	0.0130058	-0.1269	0.0222266	0.022177	-0.403052
protein_length	Tabular features	0.0240466	0.0239961	0.0113303	0.0113214	0.591915	0.0370783	0.0375542	0.657785	0.0237312	0.0231125	0.42409	0.0245328	0.024296	0.389537
237	Gene embeddings	0.0239698	0.0240673	0.00352024	0.00347344	0.00561093	0.0108289	0.0108093	0.25891	0.0575602	0.0579192	0.798784	0.00403971	0.0040732	-0.0219969
48	Gene embeddings	0.0238779	0.0240347	0.0186688	0.0186232	0.150504	0.0363182	0.0367399	-0.572458	0.0166467	0.016741	-0.287404	0.012947	0.0129937	0.0354719
3	Gene embeddings	0.0238206	0.0238776	0.0206548	0.0206777	0.393799	0.013442	0.013451	0.529271	0.0373649	0.0375039	0.679445	0.0153638	0.0152837	0.380683
146	Gene embeddings	0.0238088	0.0238124	0.00485134	0.00487731	0.115541	0.0566699	0.0567403	0.773258	0.00990513	0.00981959	0.274132	0.0312657	0.0314645	0.718962
210	Gene embeddings	0.023769	0.023728	0.0146109	0.0147059	-0.51064	0.00966214	0.00974308	0.0518812	0.0470341	0.0467352	-0.64962	0.0234973	0.0236895	-0.536741
PC86	Protein embeddings	0.0236428	0.0236396	0.00590878	0.00595128	-0.00501821	0.0425305	0.042427	-0.636462	0.0224892	0.0225404	-0.382658	0.0102065	0.010171	-0.357395
PC57	Protein embeddings	0.0236403	0.0235938	0.0123315	0.0123424	-0.61597	0.0470615	0.046988	0.614553	0.0115277	0.011451	-0.176711	0.00944336	0.00943271	-0.0402253
195	Gene embeddings	0.0236283	0.0237137	0.0435868	0.0437641	0.640283	0.0121788	0.0121318	-0.0461319	0.0151193	0.0152451	-0.164617	0.033582	0.0335484	0.713477
PC12	Protein embeddings	0.0236	0.023648	0.0314633	0.0315857	0.713221	0.0145453	0.0145529	0.603764	0.0247913	0.0248055	0.658977	0.014758	0.0148192	0.414531
181	Gene embeddings	0.0233907	0.0235498	0.0337207	0.0341025	0.682736	0.0144931	0.0146192	-0.335524	0.0219583	0.0219278	0.26063	0.0115719	0.0116399	-0.168761
240	Gene embeddings	0.0232404	0.0232856	0.0261413	0.026273	0.0443823	0.0144176	0.0141965	0.236434	0.0291623	0.0293872	0.688639	0.0200416	0.0200963	0.644415
225	Gene embeddings	0.0232139	0.0232878	0.040881	0.040895	-0.312508	0.0126691	0.0127793	-0.277353	0.0160915	0.0161891	-0.307374	0.0224056	0.0224681	-0.633344
35	Gene embeddings	0.0231109	0.0232554	0.0184842	0.0186364	0.518409	0.0386677	0.0388796	0.75815	0.0121808	0.0122501	-0.318813	0.00748695	0.00752381	0.246367
63	Gene embeddings	0.0228681	0.0229169	0.0154804	0.015541	0.135481	0.0418459	0.0418782	0.633986	0.0112782	0.0113316	-0.141606	0.0348547	0.0350036	0.695452
12	Gene embeddings	0.0228494	0.0228331	0.0289908	0.0290092	-0.311843	0.0250398	0.024998	0.0884362	0.0145177	0.0144922	-0.0955788	0.0352001	0.0352852	-0.462796
180	Gene embeddings	0.0228319	0.0229287	0.0285387	0.0286361	0.422645	0.0293005	0.0294202	0.750535	0.0106566	0.0107298	0.367125	0.101028	0.101824	0.804677
PC40	Protein embeddings	0.0228282	0.0226999	0.0330575	0.0329382	-0.0704343	0.0192314	0.0190747	-0.283628	0.0161957	0.016087	-0.114711	0.0110576	0.0109997	0.0200466
PC96	Protein embeddings	0.0227627	0.0227246	0.0472525	0.0472345	-0.641982	0.00974889	0.00971818	-0.188518	0.0112866	0.0112212	-0.426601	0.0244892	0.0244274	0.228569
166	Gene embeddings	0.0226492	0.0224572	0.0133696	0.0133364	-0.138418	0.0214411	0.0213037	0.322856	0.033137	0.0327315	0.752234	0.0226108	0.0221949	-0.252876
248	Gene embeddings	0.0225985	0.0224711	0.0472174	0.0468776	-0.698719	0.00857374	0.00864956	0.0450504	0.0120042	0.0118862	0.315609	0.0136198	0.0135668	0.103705
184	Gene embeddings	0.0225543	0.02264	0.0430095	0.0433333	0.716566	0.0174649	0.0175399	0.539008	0.00718848	0.00704696	-0.351207	0.00917131	0.00908143	0.0290091
108	Gene embeddings	0.022477	0.0223779	0.0192039	0.018925	-0.183546	0.0289107	0.0289076	-0.713169	0.0193165	0.0193011	-0.370804	0.0533074	0.0535088	-0.795041
53	Gene embeddings	0.0224592	0.0225483	0.0135391	0.0136168	0.432494	0.0397134	0.0399113	0.709639	0.0141252	0.0141169	0.304051	0.0271136	0.0268973	0.690679
PC53	Protein embeddings	0.0224575	0.0224838	0.0242521	0.0243571	0.174267	0.0302317	0.0303268	0.756816	0.0128886	0.0127675	0.16528	0.0122435	0.0122855	0.0822506
193	Gene embeddings	0.0224366	0.0222509	0.0410988	0.0408932	0.52267	0.0144696	0.0144749	0.238542	0.0117414	0.0113846	-0.0878113	0.0193707	0.0194387	0.721065
79	Gene embeddings	0.0221961	0.0222032	0.0137793	0.0138756	0.489338	0.0293951	0.029359	0.508869	0.023414	0.0233752	-0.0423744	0.0128916	0.0129536	0.508703
232	Gene embeddings	0.0220094	0.0218212	0.0129427	0.01275	-0.310288	0.0173768	0.0173335	0.247317	0.0357087	0.0353801	0.27584	0.0299202	0.0300774	-0.672986
PC91	Protein embeddings	0.0219581	0.0219397	0.0246797	0.0246381	-0.613089	0.0199137	0.0199319	-0.511502	0.021281	0.021249	0.344875	0.0195809	0.0195716	-0.61706
class_gpcr	Tabular features	0.0218804	0.184263	0.0632994	0.527622	0.34418	0	0		0.00234186	0.0251667	0.246273	0.00607077	0.0660604	0.325857
PC90	Protein embeddings	0.0217268	0.0217417	0.0419149	0.042016	-0.633109	0.0130307	0.0129998	0.371063	0.0102349	0.0102093	0.171143	0.0149494	0.0149582	0.382033
89	Gene embeddings	0.0217228	0.0216553	0.0145114	0.0143769	0.578375	0.0155102	0.0155717	0.388488	0.0351467	0.0350173	0.692773	0.0110261	0.0111075	0.536724
75	Gene embeddings	0.0215592	0.0216339	0.0153107	0.0153297	0.491608	0.0146774	0.0146998	-0.529288	0.0346896	0.0348722	0.643928	0.0126322	0.0125806	0.374198
129	Gene embeddings	0.0215469	0.0215603	0.0232248	0.0231257	-0.576406	0.0247847	0.024901	0.646732	0.0166314	0.016654	-0.548285	0.0147823	0.0147602	-0.0457609
PC4	Protein embeddings	0.0214321	0.0213738	0.0279916	0.0278387	0.154234	0.0230636	0.0229772	0.553865	0.0132409	0.0133054	-0.303691	0.0220625	0.0220385	0.514385
PC72	Protein embeddings	0.0212551	0.0211667	0.0128068	0.0127705	-0.341524	0.0442656	0.044019	-0.550869	0.00669291	0.00671065	0.142945	0.0213289	0.0213025	-0.381062
169	Gene embeddings	0.0211518	0.0212731	0.0263508	0.0264117	-0.667753	0.0239208	0.0241387	-0.512937	0.013184	0.0132688	-0.250844	0.0463589	0.0468311	-0.710988
217	Gene embeddings	0.0211231	0.0210959	0.0409661	0.0410228	0.717329	0.00660039	0.00662289	-0.267611	0.0158029	0.0156421	0.361234	0.0189202	0.0189613	-0.346265
236	Gene embeddings	0.0211091	0.0211612	0.00680936	0.00687483	-0.454315	0.0303488	0.0305476	0.735493	0.0261691	0.0260611	0.412278	0.0150056	0.015136	0.229894
PC34	Protein embeddings	0.0210782	0.0211364	0.0144511	0.0144709	0.661815	0.0368708	0.0370205	-0.580115	0.0119128	0.0119178	0.00250737	0.0137803	0.0138214	-0.572799
84	Gene embeddings	0.0209625	0.0208123	0.0340645	0.0336761	-0.614125	0.02079	0.0207507	-0.235434	0.00803299	0.00801005	-0.0287676	0.0118024	0.0115973	0.167917
lof.oe_ci.upper	Tabular features	0.0209145	0.0207013	0.0053385	0.00539247	-0.0054051	0.0121315	0.0122241	-0.476855	0.0452735	0.0444874	-0.685755	0.0109678	0.0112688	-0.429649
PC60	Protein embeddings	0.0208804	0.0208569	0.0295047	0.0293357	-0.279384	0.0127522	0.0127787	0.367354	0.0203842	0.0204563	-0.0338036	0.0136571	0.0135336	0.453498
28	Gene embeddings	0.020869	0.0209309	0.0207709	0.0209179	0.630042	0.0200114	0.0201599	0.559452	0.0218248	0.0217148	0.547796	0.0175375	0.0176471	0.616828
112	Gene embeddings	0.0208425	0.020794	0.019591	0.0193197	-0.195812	0.0202586	0.0203292	-0.518228	0.0226778	0.022733	-0.0305112	0.00934638	0.00932662	0.0997967
226	Gene embeddings	0.0207889	0.0208376	0.0243692	0.0242392	-0.485239	0.0156456	0.0158046	-0.15468	0.022352	0.0224689	-0.173908	0.00627334	0.00614772	0.170264
PC120	Protein embeddings	0.0207395	0.0206799	0.0150327	0.0149172	0.0967223	0.0267142	0.0266936	-0.293217	0.0204716	0.0204291	0.630441	0.0127998	0.0127	-0.23556
PC117	Protein embeddings	0.0206787	0.0206341	0.0271518	0.0270588	0.449184	0.0153698	0.0153002	0.277756	0.0195146	0.0195434	0.50135	0.026891	0.0268627	0.565228
165	Gene embeddings	0.02065	0.0205551	0.010363	0.0102948	0.376005	0.0221702	0.0221489	0.513419	0.0294167	0.0292217	-0.665384	0.00739824	0.00733873	0.125295
PC35	Protein embeddings	0.0206338	0.0205435	0.0337121	0.0336206	0.645084	0.00532651	0.00530455	-0.237169	0.0228629	0.0227053	0.597617	0.0162076	0.0162055	-0.0090343
118	Gene embeddings	0.0206163	0.0207198	0.0121137	0.0121722	-0.135933	0.0302883	0.0304632	0.740596	0.0194469	0.019524	0.521636	0.018578	0.0187231	0.692281
239	Gene embeddings	0.0205666	0.0206083	0.00789253	0.00787681	0.327441	0.0111827	0.0109982	-0.315346	0.0426247	0.0429498	0.700782	0.0103975	0.0103801	0.03543
200	Gene embeddings	0.0205168	0.0206463	0.0271162	0.0274315	-0.621971	0.0245371	0.0245797	0.340367	0.00989716	0.00992785	-0.110357	0.015361	0.0153367	0.586595
17	Gene embeddings	0.0203486	0.02042	0.00728285	0.00720267	-0.30055	0.020518	0.0206849	0.18231	0.033245	0.0333726	0.625259	0.0188658	0.0188558	0.0751038
PC70	Protein embeddings	0.0203283	0.0202672	0.0260434	0.0259938	-0.47859	0.0261616	0.0260586	-0.506725	0.00877986	0.00874923	-0.5022	0.0151762	0.0150713	-0.602017
171	Gene embeddings	0.0203261	0.020434	0.0196505	0.0197955	-0.612994	0.0177939	0.0178103	-0.524556	0.0235339	0.0236963	-0.22846	0.0571707	0.0572056	-0.705316
PC111	Protein embeddings	0.0202699	0.0202411	0.0311542	0.0312014	0.570345	0.0141415	0.0141217	0.10179	0.015514	0.0154002	-0.0593597	0.020851	0.020816	-0.610136
PC83	Protein embeddings	0.0201956	0.0201276	0.0125342	0.0125267	-0.25681	0.0290229	0.0290462	0.713941	0.0190298	0.0188099	-0.177413	0.0386985	0.0386592	0.543787
255	Gene embeddings	0.0201817	0.0202505	0.00952659	0.00949842	-0.228046	0.0256243	0.0258706	-0.607802	0.0253941	0.0253824	-0.536396	0.0122102	0.0123032	-0.644654
94	Gene embeddings	0.0201286	0.0201753	0.0241717	0.024313	0.713824	0.0278008	0.0278479	0.463747	0.00841334	0.00836521	0.315155	0.00489898	0.00491488	0.0766142
PC13	Protein embeddings	0.0200956	0.0200111	0.00659728	0.00656159	-0.209496	0.0152699	0.0152061	-0.544402	0.0384195	0.0382654	0.675111	0.021581	0.0215979	0.463341
PC107	Protein embeddings	0.020026	0.020002	0.0321069	0.0320476	0.71891	0.0111625	0.0111816	0.476919	0.0168088	0.016777	-0.215465	0.00728805	0.00724296	0.00105814
206	Gene embeddings	0.0200038	0.0201408	0.0132586	0.0134232	0.533078	0.0233347	0.0235379	0.475636	0.023418	0.0234614	0.465059	0.0291729	0.0293738	0.59615
55	Gene embeddings	0.0199663	0.0199044	0.0159816	0.0159388	0.560126	0.0241279	0.02406	0.502108	0.0197895	0.0197143	0.277666	0.0234044	0.0231573	0.675203
52	Gene embeddings	0.0199563	0.0198446	0.0138504	0.0135272	0.190871	0.0382152	0.0381447	0.687303	0.00780332	0.0078618	0.131331	0.0266793	0.026873	0.7104
PC69	Protein embeddings	0.0198806	0.0198507	0.0115418	0.0114483	0.142493	0.0259127	0.0258013	-0.340957	0.0221873	0.0223026	-0.688566	0.0284326	0.0285202	-0.683921
104	Gene embeddings	0.0198726	0.0199422	0.0256058	0.0256986	-0.371554	0.0211039	0.0210988	-0.442165	0.0129081	0.0130293	-0.50553	0.0244407	0.0246996	-0.469964
PC87	Protein embeddings	0.0198536	0.0197672	0.0364118	0.0361577	-0.413553	0.00959824	0.00960942	0.323631	0.0135506	0.0135344	0.100128	0.0124422	0.0124716	-0.10431
145	Gene embeddings	0.01983	0.019764	0.0337315	0.0337717	0.351782	0.0103216	0.0103146	0.0388001	0.015437	0.0152057	-0.0168661	0.00941883	0.00941434	0.294645
64	Gene embeddings	0.0195415	0.0195457	0.0272892	0.0274616	-0.548314	0.015508	0.0155396	-0.05961	0.0158273	0.0156358	-0.56576	0.0125244	0.0125621	-0.427551
49	Gene embeddings	0.0195046	0.0195681	0.0293099	0.0293516	-0.313242	0.00775431	0.00777473	-0.0925402	0.0214496	0.021578	-0.588842	0.00399434	0.00395257	-0.21292
PC79	Protein embeddings	0.0194291	0.0193499	0.0213416	0.0213537	0.355229	0.0146833	0.0145402	0.203873	0.0222623	0.0221558	0.09492	0.0239854	0.0238367	-0.539416
229	Gene embeddings	0.019416	0.0194838	0.0220461	0.0220956	-0.681175	0.0137294	0.0137032	-0.484545	0.0224725	0.0226526	-0.373037	0.0168401	0.016921	-0.268937
68	Gene embeddings	0.0193106	0.0194007	0.0249345	0.0249694	-0.550643	0.0221622	0.0224501	-0.110203	0.010835	0.0107825	0.20355	0.00452632	0.00455799	-0.333816
PC36	Protein embeddings	0.0192239	0.0191902	0.0255863	0.0255484	-0.225169	0.0202487	0.0202091	-0.411706	0.0118367	0.011813	0.189502	0.00923125	0.00924247	0.0333275
PC41	Protein embeddings	0.0191979	0.0191189	0.0209895	0.0209626	0.127466	0.0132644	0.0130582	0.290601	0.0233399	0.0233359	0.63403	0.00723735	0.00714783	0.0613689
135	Gene embeddings	0.0189638	0.0190676	0.0190774	0.0191385	-0.68543	0.0193564	0.0195664	0.542418	0.0184577	0.0184978	-0.0639237	0.0174826	0.017655	0.508351
PC20	Protein embeddings	0.0188395	0.0187585	0.00952716	0.00947713	0.326755	0.0103777	0.0103454	-0.388374	0.0366138	0.036453	0.204344	0.0113586	0.0113387	0.112537
98	Gene embeddings	0.0187939	0.0186564	0.00800197	0.00785202	0.0713446	0.0314665	0.0314165	0.653301	0.0169134	0.0167007	0.465098	0.0347916	0.0348694	0.256935
class_transporter	Tabular features	0.0187701	0.0559586	0.00559813	0.01361	0.382178	0.00456367	0.0164913	0.433108	0.0461485	0.137775	0.507011	0	0
160	Gene embeddings	0.0187237	0.018723	0.0108611	0.0108727	-0.434886	0.0121895	0.0121538	-0.6236	0.0331207	0.0331424	-0.68481	0.0150162	0.0149753	-0.561132
8	Gene embeddings	0.0186191	0.0185124	0.0202705	0.0203296	-0.445222	0.0200369	0.0196243	0.259338	0.0155497	0.0155833	-0.124096	0.00952455	0.0094392	0.351628
PC104	Protein embeddings	0.0185732	0.0185828	0.0271314	0.0272012	0.70584	0.0137817	0.0137526	-0.00530658	0.0148064	0.0147945	0.474566	0.0165966	0.0165152	-0.0104815
126	Gene embeddings	0.0185447	0.0186427	0.00728823	0.0073293	0.528936	0.035741	0.0359299	-0.69012	0.012605	0.0126688	0.589054	0.00731928	0.00735417	-0.05987
PC28	Protein embeddings	0.0184876	0.0185389	0.0314398	0.0315847	0.598745	0.0136422	0.0136583	-0.19391	0.0103807	0.0103735	0.35373	0.0205523	0.0205416	0.6262
PC123	Protein embeddings	0.0184874	0.0184744	0.0200926	0.0201706	-0.231495	0.0202153	0.0201501	-0.471642	0.0151544	0.0151024	-0.316228	0.0118574	0.0118057	-0.0192155
syn.oe	Tabular features	0.0184546	0.0181424	0.0104701	0.0106133	-0.0305017	0.0261186	0.025447	0.486914	0.018775	0.0183669	-0.245843	0.0201189	0.0198556	0.428152
PC42	Protein embeddings	0.0184375	0.0184964	0.0143134	0.014384	0.672739	0.0184191	0.0184144	0.57749	0.02258	0.0226907	0.480251	0.0291124	0.0292153	0.713765
131	Gene embeddings	0.0184267	0.0183478	0.0230317	0.0228973	0.461371	0.0182097	0.0181268	0.622408	0.0140389	0.0140194	0.26978	0.012095	0.0121859	0.423997
201	Gene embeddings	0.0183649	0.0184653	0.00936097	0.00945714	0.47886	0.0331596	0.0332695	0.677174	0.0125741	0.0126692	0.454298	0.0290642	0.0289988	0.667329
113	Gene embeddings	0.0183303	0.0183309	0.0318479	0.0318465	-0.689156	0.0106373	0.0106785	0.313522	0.0125055	0.0124677	-0.198554	0.0254292	0.0256528	-0.534191
collins_phaplo	Tabular features	0.0182277	0.0168958	0.00935218	0.0097233	0.466619	0.0290148	0.0238721	0.372142	0.0163162	0.017092	0.335562	0.022392	0.0221646	0.598501
93	Gene embeddings	0.0180542	0.017946	0.0057586	0.00566908	0.123117	0.0149703	0.0148985	-0.378038	0.0334336	0.0332703	-0.396418	0.0102959	0.010359	-0.335985
PC89	Protein embeddings	0.0180322	0.0179519	0.0212886	0.0213804	-0.664815	0.0091469	0.009153	-0.40593	0.0236612	0.0233223	0.603105	0.0129204	0.0128001	0.277825
45	Gene embeddings	0.0178805	0.0178315	0.0131341	0.0132405	0.379627	0.0163281	0.0163778	-0.588686	0.0241793	0.0238761	-0.406098	0.0117676	0.0116637	-0.212735
PC112	Protein embeddings	0.0178139	0.0177624	0.0121675	0.0121925	0.344546	0.0201848	0.0201415	0.56825	0.0210892	0.0209531	-0.623913	0.0270066	0.0271017	0.629971
71	Gene embeddings	0.0177275	0.0177901	0.0161079	0.0160797	-0.412549	0.0132335	0.0133262	-0.106355	0.0238412	0.0239643	-0.499909	0.00656359	0.00651315	-0.0728113
235	Gene embeddings	0.0176927	0.0177837	0.0184482	0.0185301	0.477265	0.0207685	0.0209315	-0.166922	0.0138613	0.0138894	-0.45559	0.0109454	0.0110246	-0.327058
25	Gene embeddings	0.017683	0.0177484	0.0186857	0.0188362	-0.24467	0.0133069	0.0134006	0.0838403	0.0210564	0.0210084	-0.492527	0.012485	0.0124772	-0.349397
54	Gene embeddings	0.0173635	0.0175094	0.00727913	0.007343	-0.226626	0.0306404	0.0309709	-0.611863	0.014171	0.0142142	-0.528696	0.00861089	0.00865679	-0.407974
62	Gene embeddings	0.0173564	0.0173535	0.00777407	0.00777356	-0.198501	0.0137787	0.0138253	-0.532094	0.0305163	0.0304616	-0.573738	0.00897082	0.00893986	-0.0101465
222	Gene embeddings	0.0173041	0.0173947	0.0100305	0.0101111	-0.0460209	0.0260713	0.0261508	-0.644803	0.0158104	0.0159223	-0.257965	0.0131623	0.0130382	0.208885
47	Gene embeddings	0.0171923	0.0171283	0.0100487	0.0100784	-0.402827	0.00571762	0.00565914	0.418287	0.0358105	0.0356474	0.614488	0.0101388	0.0101488	-0.0130597
PC18	Protein embeddings	0.0171629	0.0169928	0.0165778	0.0165334	-0.196483	0.0243176	0.0241271	-0.644704	0.0105932	0.010318	0.269159	0.051358	0.0513437	-0.754558
PC21	Protein embeddings	0.0171116	0.0170064	0.0147141	0.0145638	0.363911	0.0132666	0.0132621	0.477988	0.0233543	0.0231932	-0.451412	0.0162855	0.0163209	0.757178
97	Gene embeddings	0.0170511	0.0169196	0.00630016	0.00592122	0.328045	0.017758	0.0176959	-0.428496	0.0270951	0.0271417	-0.543689	0.0242105	0.0242286	-0.576702
PC43	Protein embeddings	0.0169991	0.0169567	0.0239787	0.0240016	0.39528	0.0102323	0.0102821	-0.311502	0.0167864	0.0165864	0.0158647	0.0110392	0.0110638	0.605297
PC114	Protein embeddings	0.0169748	0.016956	0.0158968	0.0159641	0.498638	0.0138751	0.013834	-0.264032	0.0211525	0.0210699	-0.573602	0.0208985	0.0208886	-0.668461
128	Gene embeddings	0.0168187	0.0168321	0.0309353	0.0311064	0.542317	0.00849581	0.00837073	-0.0433966	0.0110249	0.0110191	-0.00612191	0.0110631	0.0110406	-0.0633034
130	Gene embeddings	0.0168173	0.0168814	0.0164	0.0165858	0.301128	0.0204681	0.0204629	0.150156	0.0135838	0.0135957	0.302386	0.0130324	0.0129748	0.335046
90	Gene embeddings	0.0168143	0.0168584	0.00865	0.00873139	0.179542	0.0306422	0.0307238	0.610803	0.0111507	0.01112	0.131589	0.0277031	0.0278071	0.730463
42	Gene embeddings	0.0167714	0.016844	0.027015	0.0272418	-0.498451	0.0126863	0.0128036	0.314629	0.0106129	0.0104866	-0.368388	0.0116055	0.0114451	-0.080699
250	Gene embeddings	0.0167587	0.0168126	0.00737637	0.00742404	-0.439052	0.0152713	0.0152593	0.351278	0.0276283	0.0277543	0.459001	0.0279693	0.0276951	0.600279
loc_secreted	Tabular features	0.0166598	0.0580189	0	0		0.00327232	0.0125118	0.33549	0.0467072	0.161545	0.490835	0.0192814	0.0829262	0.481822
138	Gene embeddings	0.0166482	0.0165851	0.00943366	0.00953979	0.0228189	0.0214153	0.0210436	-0.489429	0.0190957	0.019172	-0.304825	0.0237425	0.0233805	-0.545043
107	Gene embeddings	0.0166455	0.0167162	0.00740174	0.0073873	-0.360048	0.0370895	0.037382	0.639164	0.0054452	0.00537939	-0.03502	0.0100045	0.00991825	-0.0509127
213	Gene embeddings	0.0165623	0.0165197	0.0111734	0.0112154	-0.0411201	0.0210096	0.0211199	-0.427254	0.0175039	0.0172237	0.35674	0.0182403	0.0182348	-0.539734
13	Gene embeddings	0.016546	0.0165469	0.0146938	0.0147158	-0.603007	0.0165339	0.0165756	0.0974491	0.0184104	0.0183495	-0.519203	0.00636267	0.0063766	-0.0820865
PC67	Protein embeddings	0.0165133	0.0164619	0.0149674	0.0150523	-0.322238	0.0174234	0.0172617	-0.232768	0.017149	0.0170716	0.543928	0.0154495	0.0154375	-0.582706
PC81	Protein embeddings	0.016512	0.0164894	0.0188099	0.0188313	-0.576506	0.011828	0.0116726	0.0426273	0.018898	0.0189644	-0.350134	0.0118448	0.0118285	-0.343254
PC93	Protein embeddings	0.0164502	0.0164701	0.0086141	0.00859774	0.467446	0.0202313	0.02031	0.609834	0.0205052	0.0205026	0.526155	0.0174784	0.017506	0.444758
105	Gene embeddings	0.0164386	0.0164331	0.0342508	0.0343132	-0.686598	0.0088557	0.00880651	0.134082	0.00620943	0.0061795	-0.100954	0.00867187	0.0085707	-0.165477
199	Gene embeddings	0.0163998	0.0164118	0.0231104	0.0230788	0.264869	0.019358	0.0194073	0.524895	0.00673089	0.00674944	0.325356	0.013368	0.0134265	0.234133
231	Gene embeddings	0.0163745	0.0163902	0.00569637	0.00567151	0.413026	0.0124154	0.0123865	-0.215969	0.0310117	0.0311126	0.359615	0.0209327	0.0210213	-0.365534
PC101	Protein embeddings	0.0163537	0.0163339	0.0141921	0.0141872	0.466789	0.0193577	0.0193291	-0.581136	0.0155113	0.0154853	0.0817012	0.0100399	0.0100122	-0.425096
152	Gene embeddings	0.0163223	0.0163837	0.0134241	0.0135635	0.100417	0.0229531	0.0229082	-0.323879	0.0125897	0.0126795	-0.0615374	0.029856	0.0300657	-0.766804
44	Gene embeddings	0.0162693	0.0162803	0.021905	0.0219591	-0.641309	0.0149733	0.0150145	0.616882	0.0119296	0.0118673	-0.0921234	0.0117594	0.0117969	0.339317
65	Gene embeddings	0.0159489	0.0158538	0.0151586	0.0151495	-0.160283	0.0046706	0.00465629	-0.431095	0.0280174	0.0277555	0.477511	0.0070039	0.00708576	-0.163771
227	Gene embeddings	0.0159348	0.0160758	0.0117256	0.0117811	0.335441	0.0305121	0.0308581	-0.743974	0.00556681	0.00558829	-0.348512	0.0380945	0.0382673	-0.762592
78	Gene embeddings	0.0158704	0.0158122	0.0147545	0.0146587	0.347997	0.0101986	0.0101111	-0.124644	0.0226582	0.0226668	-0.08623	0.0103255	0.0103102	-0.083254
PC78	Protein embeddings	0.0158681	0.0158115	0.0158234	0.0158365	0.494239	0.0134778	0.0134599	0.550648	0.018303	0.0181382	-0.392736	0.0124847	0.0124672	-0.308317
PC95	Protein embeddings	0.0158641	0.0158363	0.0168955	0.0168764	0.306192	0.018622	0.0185538	0.0478932	0.0120748	0.0120788	0.231571	0.0199575	0.0197046	0.339877
187	Gene embeddings	0.0158368	0.0156827	0.0118646	0.0115829	-0.389083	0.0137099	0.013843	-0.384048	0.021936	0.0216222	0.160971	0.0173805	0.0174402	-0.399002
120	Gene embeddings	0.0158253	0.0153911	0.0112616	0.0112893	0.0718479	0.0301785	0.0289099	0.110867	0.00603585	0.00597398	-0.0929178	0.0189348	0.0189995	-0.0847044
41	Gene embeddings	0.0157766	0.0157426	0.0159695	0.0158879	0.520168	0.00852581	0.00847649	0.419913	0.0228344	0.0228636	0.763151	0.00451975	0.00450382	0.424574
badonyi_pdn	Tabular features	0.0157566	0.0154551	0.0159973	0.0153018	0.368009	0.0119673	0.0118912	0.412073	0.0193052	0.0191722	-0.206418	0.0160927	0.015874	0.0461819
156	Gene embeddings	0.015711	0.0157232	0.00993313	0.00998438	0.453846	0.0133848	0.0134483	0.489206	0.0238151	0.0237369	-0.578014	0.0121112	0.0121466	0.262723
114	Gene embeddings	0.0156412	0.0157651	0.0141216	0.0142561	-0.432257	0.00442051	0.00442711	-0.169618	0.0283815	0.0286121	-0.526991	0.00965607	0.00960223	-0.480061
50	Gene embeddings	0.015611	0.0156566	0.0161887	0.0162972	-0.611109	0.0256845	0.0256708	0.485805	0.00495973	0.00500168	0.349426	0.00699719	0.00708178	0.222943
PC106	Protein embeddings	0.0155599	0.0154797	0.0139366	0.0138766	-0.235586	0.00972925	0.00977493	0.173505	0.0230139	0.0227874	-0.0977733	0.0158579	0.0158669	0.626651
196	Gene embeddings	0.0154989	0.0155352	0.0263426	0.0265301	0.737107	0.00733544	0.00728155	0.247383	0.0128187	0.012794	-0.114923	0.012136	0.012003	0.27293
59	Gene embeddings	0.0154394	0.0152886	0.0233442	0.0232815	-0.68031	0.0142931	0.0139517	0.375178	0.00868076	0.00863267	0.0576098	0.00959018	0.00956977	0.394192
224	Gene embeddings	0.0153609	0.0153974	0.00842625	0.00840792	0.433581	0.0122611	0.0122222	-0.462191	0.0253955	0.0255621	0.258374	0.0153801	0.01535	0.278899
40	Gene embeddings	0.0153267	0.0152578	0.00956852	0.0096405	-0.0318008	0.0164578	0.0164037	0.47645	0.0199539	0.0197291	0.459575	0.0144984	0.0144825	0.6795
39	Gene embeddings	0.0152527	0.0153529	0.0242826	0.0244304	0.722804	0.010498	0.0105325	0.317461	0.0109775	0.0110956	0.454006	0.00972469	0.00966017	-0.476936
76	Gene embeddings	0.0152306	0.015222	0.00734364	0.00734875	0.17112	0.0263553	0.0263316	0.434494	0.011993	0.0119856	0.1098	0.0293992	0.0294564	0.651447
153	Gene embeddings	0.0152119	0.0153487	0.014848	0.0149818	0.656259	0.0228476	0.0230553	-0.745074	0.00794017	0.00800897	-0.0986077	0.0272911	0.0273632	-0.706551
PC82	Protein embeddings	0.0150592	0.0150341	0.0172873	0.0171639	-0.237976	0.0136698	0.0137394	-0.438787	0.0142204	0.0141988	-0.348451	0.0182892	0.0183283	-0.68377
215	Gene embeddings	0.0149543	0.0149935	0.01529	0.0153457	0.342081	0.010644	0.0106731	-0.183695	0.0189289	0.0189618	0.0276628	0.00492522	0.00490354	-0.147994
190	Gene embeddings	0.0149425	0.0150214	0.00472862	0.00478784	-0.374471	0.0261346	0.0262292	-0.472116	0.0139644	0.0140472	-0.377636	0.00803178	0.00804853	-0.40735
lof.pRec	Tabular features	0.0148826	0.0146695	0.0187962	0.0185985	-0.594182	0.0140631	0.0137671	-0.128963	0.0117884	0.0116429	-0.104578	0.0115309	0.0117214	0.246536
PC100	Protein embeddings	0.0148738	0.0148499	0.0160592	0.0159674	0.201065	0.0190072	0.019036	0.725188	0.0095549	0.00954625	-0.361521	0.0121697	0.0121939	-0.288037
PC22	Protein embeddings	0.0147949	0.0148484	0.0163323	0.016353	0.47061	0.0225256	0.0226798	-0.292609	0.00552678	0.0055125	0.213946	0.0113921	0.011327	0.169222
86	Gene embeddings	0.0146854	0.0147219	0.00791792	0.00789273	-0.190273	0.0145941	0.0146497	-0.563372	0.0215441	0.0216234	-0.0859009	0.0282753	0.0278648	-0.562988
204	Gene embeddings	0.0146681	0.0146173	0.00627237	0.00616912	0.138076	0.0119354	0.0118688	-0.0451572	0.0257964	0.0258139	0.472231	0.00634956	0.00637853	-0.0770702
PC76	Protein embeddings	0.0146498	0.0146211	0.0136751	0.0137216	-0.326961	0.013117	0.013071	-0.466843	0.0171574	0.0170708	0.564787	0.0188281	0.0186874	0.513578
PC44	Protein embeddings	0.0144753	0.0144178	0.00822966	0.00810033	0.27185	0.0185098	0.0184721	0.539947	0.0166863	0.0166811	0.388543	0.0134014	0.0134185	0.388356
PC103	Protein embeddings	0.0144747	0.0144721	0.00712419	0.00710665	-0.117433	0.0165797	0.0165292	0.570497	0.0197201	0.0197806	0.244522	0.0250689	0.0248967	0.696533
PC39	Protein embeddings	0.0144574	0.0144591	0.0242959	0.0243086	0.69234	0.0101891	0.0101915	-0.263882	0.00888721	0.00887725	-0.114058	0.0277316	0.0278226	-0.710414
103	Gene embeddings	0.0144538	0.0143831	0.0112995	0.0112224	0.3404	0.0246563	0.0246202	0.53081	0.00740549	0.00730674	-0.0101555	0.00450712	0.0044477	-0.0666438
96	Gene embeddings	0.0144431	0.0144787	0.0122484	0.012289	-0.0525321	0.0181968	0.0181307	0.497023	0.012884	0.0130164	-0.527729	0.00554597	0.00548891	0.162788
228	Gene embeddings	0.0143565	0.0143781	0.00924021	0.00928652	0.570061	0.00811468	0.00816592	0.00165103	0.0257145	0.0256818	0.502031	0.0219646	0.0218821	0.679124
100	Gene embeddings	0.0141675	0.0142139	0.0167111	0.0167849	-0.46501	0.0104993	0.0105362	0.140554	0.0152919	0.0153207	-0.585562	0.00720435	0.00723289	0.0237069
PC109	Protein embeddings	0.0139842	0.0140028	0.0083116	0.00832925	0.112178	0.0208968	0.0208641	-0.624798	0.0127442	0.0128149	-0.0639248	0.0156758	0.015459	0.0715039
PC61	Protein embeddings	0.0139304	0.0138964	0.0153295	0.015357	0.296459	0.016391	0.0162491	0.399623	0.0100708	0.0100831	0.462508	0.0229215	0.0228794	0.586958
251	Gene embeddings	0.0138598	0.0138859	0.0220277	0.0222429	0.604485	0.0075492	0.00742268	0.113155	0.0120026	0.0119922	-0.346331	0.0208929	0.0209805	0.415052
PC58	Protein embeddings	0.0138439	0.0138566	0.0078633	0.00784033	-0.0649252	0.0195888	0.0196568	0.0640982	0.0140796	0.0140728	-0.547458	0.0236601	0.0235112	-0.636115
125	Gene embeddings	0.0138057	0.0137965	0.0221984	0.0221222	-0.337166	0.0126471	0.0126433	-0.148034	0.0065715	0.00662391	0.303814	0.00950228	0.00947288	0.0905403
243	Gene embeddings	0.0138017	0.0137834	0.00944765	0.00957002	-0.440684	0.00834025	0.00830177	-0.0410688	0.0236173	0.0234785	0.246151	0.00884541	0.00879437	-0.133657
61	Gene embeddings	0.013765	0.0138268	0.0110542	0.0110828	0.301237	0.019287	0.0194124	0.198947	0.0109538	0.010985	0.621382	0.00661272	0.0066571	-0.292183
185	Gene embeddings	0.013704	0.0136899	0.0185292	0.0184736	0.376767	0.00871907	0.00869266	0.0206692	0.0138637	0.0139033	0.306041	0.0167447	0.0167371	-0.522395
PC65	Protein embeddings	0.0136647	0.0136302	0.0195008	0.0194572	-0.0203362	0.014309	0.0142458	-0.227601	0.00718443	0.00718759	-0.070005	0.00682954	0.0068182	-0.298044
PC105	Protein embeddings	0.0135763	0.0135837	0.0184903	0.0184777	0.526867	0.0147826	0.0148128	-0.502373	0.00745591	0.00746046	-0.0177872	0.0206593	0.0207014	-0.416279
244	Gene embeddings	0.0135648	0.0135997	0.00639633	0.00642042	-0.108076	0.0244752	0.0246509	0.676105	0.00982287	0.00972782	-0.179565	0.010765	0.0108245	-0.188791
PC29	Protein embeddings	0.0135644	0.0134614	0.010471	0.010437	0.131077	0.0170865	0.016969	-0.249186	0.0131356	0.0129782	-0.202977	0.0104635	0.0104527	-0.476114
PC68	Protein embeddings	0.0135545	0.0135124	0.00552968	0.00556676	0.453407	0.0198744	0.0196671	-0.00947874	0.0152593	0.0153033	0.697738	0.0176009	0.0175862	0.541132
34	Gene embeddings	0.0134716	0.0133632	0.0214401	0.0211807	-0.575408	0.0128444	0.01281	-0.193274	0.00613026	0.00609886	-0.0421139	0.0100186	0.0100351	0.0772684
182	Gene embeddings	0.0134296	0.0134409	0.0180622	0.0181371	0.133623	0.00962563	0.00961344	-0.413867	0.0126009	0.0125721	0.433813	0.010182	0.0100979	-0.00991415
PC9	Protein embeddings	0.0133949	0.0133565	0.00642938	0.00627779	-0.0283063	0.013507	0.0135435	-0.485972	0.0202485	0.0202482	0.393449	0.0248863	0.0246367	-0.547405
PC98	Protein embeddings	0.0133508	0.0132724	0.0130124	0.0129776	-0.589914	0.0131594	0.013028	0.393279	0.0138806	0.0138114	0.255976	0.00803327	0.00784461	0.0466719
56	Gene embeddings	0.0133017	0.0132951	0.0129899	0.0129308	-0.00463332	0.0119264	0.0118757	-0.0240553	0.0149889	0.0150788	-0.526625	0.0197861	0.019665	0.552967
123	Gene embeddings	0.0132562	0.0133195	0.0182666	0.0184176	0.0637218	0.0117186	0.0117812	0.289724	0.00978328	0.00975978	0.194628	0.0118269	0.0115617	-0.138362
PC17	Protein embeddings	0.0132371	0.0132173	0.0234788	0.0235244	-0.57953	0.0095285	0.0094904	-0.194241	0.00670406	0.00663718	0.0612705	0.0121811	0.0120933	-0.432402
PC14	Protein embeddings	0.0131845	0.0131709	0.0253127	0.0252881	0.0704647	0.00652563	0.00649514	0.0626529	0.00771519	0.0077294	0.139817	0.0123893	0.0123284	0.201012
66	Gene embeddings	0.0130865	0.0131014	0.0139217	0.0138467	-0.373498	0.010724	0.0107912	0.0257156	0.0146137	0.0146664	-0.527767	0.00844614	0.00850197	-0.49361
PC63	Protein embeddings	0.0130651	0.0130768	0.00936905	0.00940205	-0.485906	0.0086644	0.00865259	-0.356993	0.0211619	0.0211757	-0.609693	0.0130873	0.0130996	-0.371837
PC55	Protein embeddings	0.0130633	0.0130454	0.00940602	0.00934845	-0.0575991	0.0110968	0.0110225	-0.263555	0.0186871	0.0187652	-0.0062739	0.0208139	0.0208157	-0.455796
1	Gene embeddings	0.0130262	0.0130605	0.00575532	0.00579263	0.443943	0.0129086	0.0129385	0.443036	0.0204146	0.0204502	-0.631924	0.0172919	0.0173754	-0.610288
109	Gene embeddings	0.0130252	0.0130858	0.00430491	0.00428171	-0.512191	0.0210285	0.0211811	0.489845	0.0137423	0.0137946	0.670427	0.0407306	0.0410492	0.512289
85	Gene embeddings	0.0129678	0.0130104	0.0135088	0.0135228	0.331279	0.00809052	0.00808542	-0.594809	0.0173042	0.0174228	-0.280021	0.0116745	0.0116464	-0.390183
PC124	Protein embeddings	0.0128489	0.012841	0.00820356	0.00816483	-0.130794	0.0164548	0.0164317	-0.684693	0.0138883	0.0139263	0.416365	0.0262302	0.0261367	-0.641446
PC88	Protein embeddings	0.0128003	0.0128041	0.0106766	0.0106604	-0.459579	0.0146695	0.0146265	0.283381	0.0130547	0.0131252	0.566616	0.00904278	0.00899749	-0.311031
11	Gene embeddings	0.0127194	0.012727	0.00633947	0.00626496	0.383779	0.0230369	0.0231133	-0.650574	0.00878187	0.00880262	0.444848	0.00777525	0.00782273	-0.319302
16	Gene embeddings	0.012686	0.0127424	0.0127912	0.0129062	-0.371645	0.0124908	0.0125929	-0.567605	0.012776	0.0127281	0.450303	0.0163824	0.0163271	-0.727048
23	Gene embeddings	0.0126695	0.0126856	0.0147321	0.0148053	-0.657177	0.0101824	0.0102397	0.342322	0.0130941	0.0130116	-0.00170048	0.00673504	0.00674061	-0.479179
PC126	Protein embeddings	0.0126458	0.0125751	0.00823772	0.00826046	-0.300618	0.0147784	0.014664	0.371461	0.0149213	0.0148008	-0.0368664	0.0234657	0.0235316	0.497685
134	Gene embeddings	0.0126156	0.0126791	0.00454654	0.00459774	-0.158758	0.0242845	0.0244341	-0.343839	0.00901583	0.00900548	-0.520334	0.00719735	0.00700496	-0.235636
245	Gene embeddings	0.0126004	0.0125975	0.0101115	0.0101183	-0.55654	0.016525	0.0164594	-0.503789	0.0111648	0.0112149	-0.111534	0.0113626	0.0113308	-0.00448482
24	Gene embeddings	0.0125648	0.0126417	0.00966567	0.00966803	0.423404	0.0153759	0.0154432	-0.493187	0.0126529	0.0128138	0.369191	0.00689088	0.00687904	0.0165827
249	Gene embeddings	0.012425	0.0124096	0.0159877	0.0158655	-0.286617	0.00989919	0.00996909	-0.201348	0.0113881	0.0113941	-0.295636	0.0326955	0.0328282	-0.726255
147	Gene embeddings	0.0124119	0.0124895	0.0103083	0.0103595	-0.487419	0.0177126	0.0178088	0.597271	0.0092148	0.00930009	-0.252881	0.00993262	0.00994908	-0.198711
omim_ad	Tabular features	0.0124081	0.0526093	0.00249938	0.0139117	0.213928	0.033789	0.138437	0.479452	0.000935817	0.00547877	0.212603	0.0052476	0.0286172	0.412154
27	Gene embeddings	0.0123381	0.0123816	0.0160789	0.0161247	0.223557	0.0108653	0.0109468	-0.284633	0.01007	0.0100732	0.123869	0.0120926	0.0121828	-0.233745
38	Gene embeddings	0.0123101	0.0122746	0.0108639	0.0108303	-0.0687244	0.0126735	0.0125875	-0.174269	0.013393	0.013406	0.261686	0.00901608	0.009043	-0.470835
82	Gene embeddings	0.0123026	0.0123133	0.00979013	0.00983069	-0.0552347	0.0140161	0.0139747	0.112257	0.0131015	0.0131345	0.099921	0.0309782	0.0307159	0.101545
238	Gene embeddings	0.0122051	0.012201	0.00780716	0.0077542	-0.227596	0.0129587	0.0131201	-0.381256	0.0158493	0.0157287	-0.133527	0.00519498	0.00512182	0.152178
29	Gene embeddings	0.012092	0.0121558	0.00965839	0.00977738	-0.0985927	0.0178181	0.0178545	0.548863	0.0087995	0.00883568	-0.220802	0.0175545	0.0175792	-0.482831
168	Gene embeddings	0.0120219	0.0120679	0.0121383	0.012156	0.00913542	0.0162183	0.0162985	-0.643055	0.00770904	0.00774902	-0.592993	0.00757673	0.00764654	-0.26188
242	Gene embeddings	0.0120005	0.0119846	0.00206145	0.00198251	-0.0968793	0.0211636	0.0212201	0.320741	0.0127765	0.0127512	0.238139	0.0245651	0.0247736	0.637999
PC128	Protein embeddings	0.011909	0.0118862	0.0106904	0.0106839	0.233998	0.0137304	0.0136441	-0.392531	0.0113064	0.0113306	0.278392	0.00602479	0.00597273	-0.226811
170	Gene embeddings	0.0118208	0.0117783	0.0164801	0.0163882	-0.554599	0.00807881	0.00805934	-0.156228	0.0109034	0.0108873	0.171876	0.00466841	0.00460728	0.10296
150	Gene embeddings	0.0117774	0.0117983	0.00690212	0.00701115	0.482571	0.0102301	0.0103211	-0.367181	0.0181998	0.0180627	0.0705704	0.0186107	0.0186489	-0.475926
PC51	Protein embeddings	0.0117513	0.0117546	0.0145548	0.0145313	-0.199381	0.0115989	0.0116259	-0.503224	0.0091001	0.00910665	0.111643	0.00893189	0.00882917	0.212204
PC19	Protein embeddings	0.0117364	0.0116357	0.00930438	0.00928391	-0.267845	0.0113834	0.0113876	0.225603	0.0145215	0.0142356	0.153593	0.0123747	0.0122809	-0.0542586
gofcards	Tabular features	0.0116366	0.10639	0.00874987	0.0746519	0.253078	0.0134539	0.13353	0.282101	0.012706	0.110989	0.271196	0.00889103	0.117726	0.238626
246	Gene embeddings	0.0115837	0.0116284	0.00692187	0.00695527	0.0218303	0.0142457	0.0142779	0.56439	0.0135836	0.0136521	-0.544329	0.0119843	0.0120626	0.54799
lof.oe	Tabular features	0.0115115	0.011274	0.0171166	0.0168089	0.475225	0.00460084	0.00458116	-0.161613	0.012817	0.012432	0.211617	0.0104435	0.0101133	-0.080104
PC32	Protein embeddings	0.0114996	0.0114663	0.0162789	0.0163184	0.61143	0.00565993	0.00560461	-0.0954165	0.0125598	0.0124759	-0.590095	0.0091436	0.00914812	0.427634
10	Gene embeddings	0.0114838	0.0115373	0.00890388	0.00898944	-0.373296	0.0111565	0.0111327	0.373542	0.0143912	0.0144897	-0.335761	0.0143278	0.0138909	0.336094
159	Gene embeddings	0.0114335	0.0113086	0.00975919	0.00952832	-0.0081345	0.00927287	0.00925531	0.292608	0.0152686	0.0151421	0.0627782	0.0211252	0.0209545	0.626889
175	Gene embeddings	0.0113989	0.0114355	0.0182369	0.0182238	0.0562543	0.00818962	0.00825624	0.228146	0.00777006	0.00782635	0.492045	0.0147914	0.0148574	-0.311808
loc_intracellular	Tabular features	0.0112839	0.00858252	0.00899617	0.00787227	-0.344994	0.023871	0.0170378	-0.615578	0.000984646	0.000837469	-0.296322	0.00144352	0.000989422	-0.292291
PC27	Protein embeddings	0.0112753	0.0112752	0.00745363	0.00745589	-0.180929	0.0171018	0.0171047	-0.425949	0.00927053	0.00926495	-0.469799	0.0372858	0.0371867	0.721398
157	Gene embeddings	0.0112681	0.0112445	0.0216517	0.0214865	-0.122686	0.00621011	0.0062476	-0.129422	0.0059425	0.00599949	0.225645	0.0116444	0.0117208	-0.039025
PC56	Protein embeddings	0.0112413	0.0111227	0.00830132	0.00825506	0.304784	0.0135376	0.0135321	-0.0388014	0.0118848	0.011581	-0.398627	0.0188817	0.0188127	-0.576066
139	Gene embeddings	0.011171	0.0111817	0.0128051	0.0128302	0.060378	0.0127573	0.0127719	-0.0589218	0.0079507	0.00794303	0.38062	0.0091792	0.00918728	0.0317076
119	Gene embeddings	0.011113	0.0110909	0.00934157	0.0093858	0.071381	0.0108215	0.0107172	-0.218641	0.0131758	0.0131697	-0.308897	0.0160496	0.0160456	-0.715745
220	Gene embeddings	0.0110024	0.0110808	0.00960618	0.00966192	0.0133476	0.00461392	0.00461634	0.0147672	0.018787	0.0189641	0.282201	0.015361	0.0154355	-0.663957
PC37	Protein embeddings	0.0109975	0.0109937	0.0137992	0.0137758	0.444276	0.00807018	0.00808373	-0.383473	0.0111232	0.0111216	-0.140326	0.0155147	0.015538	0.412359
162	Gene embeddings	0.0107836	0.0107658	0.0099494	0.00987612	0.0209966	0.0125718	0.0125923	0.530953	0.00982947	0.00982887	-0.320453	0.013586	0.0135587	0.0545552
214	Gene embeddings	0.0107251	0.0107777	0.0058733	0.00589695	0.177279	0.0187695	0.0189134	-0.609211	0.00753248	0.00752286	0.363152	0.00702693	0.00703074	0.121005
141	Gene embeddings	0.0106905	0.0107215	0.00857824	0.00860236	0.300323	0.00912274	0.00916705	-0.284043	0.0143705	0.014395	-0.389488	0.011082	0.0110794	-0.499998
lof.pNull	Tabular features	0.010618	0.0101499	0.00597896	0.00560509	-0.125524	0.00571784	0.00537041	0.289741	0.0201572	0.0194743	0.613238	0.00908979	0.0091376	0.458721
PC71	Protein embeddings	0.0105988	0.0105706	0.00856288	0.0085721	0.488997	0.0108963	0.0108925	0.498816	0.0123371	0.0122472	-0.069441	0.0118437	0.0117327	0.296974
179	Gene embeddings	0.0104679	0.0104309	0.0107446	0.0106687	-0.374759	0.0129648	0.0129299	0.221746	0.0076943	0.00769408	0.119062	0.0124676	0.0125806	-0.553794
60	Gene embeddings	0.0104598	0.0104034	0.0149379	0.0149697	0.581042	0.00979464	0.00965284	0.367729	0.00664698	0.00658772	-0.114262	0.0127077	0.0125173	0.228168
20	Gene embeddings	0.0104043	0.0103862	0.00917153	0.00914273	0.253342	0.00638723	0.00645162	-0.558959	0.0156542	0.0155641	0.293567	0.0289286	0.0290945	0.642792
230	Gene embeddings	0.0103133	0.0102819	0.00841353	0.0084066	-0.405025	0.0115861	0.0115101	-0.346829	0.0109404	0.0109289	0.00586607	0.00924085	0.00924925	0.135156
158	Gene embeddings	0.0103115	0.0102977	0.00931671	0.00935797	-0.0103789	0.00964756	0.00954796	-0.61188	0.0119703	0.0119871	0.292988	0.00970736	0.00963479	-0.290358
5	Gene embeddings	0.0101445	0.0102228	0.00195176	0.00196439	0.018443	0.00593682	0.00597236	-0.307312	0.0225449	0.0227317	-0.589404	0.0192209	0.0189584	-0.430804
67	Gene embeddings	0.00991518	0.00989172	0.00849973	0.00855746	-0.121293	0.0109871	0.0110044	-0.218906	0.0102587	0.0101134	-0.0729036	0.0119707	0.0119644	-0.267509
PC74	Protein embeddings	0.00937303	0.00937928	0.00766152	0.00768093	-0.427227	0.0161595	0.0161799	0.486141	0.00429803	0.00427701	-0.035372	0.013264	0.0132446	-0.607818
151	Gene embeddings	0.00926063	0.00925104	0.0113598	0.0115072	0.21806	0.00846583	0.00840212	-0.28253	0.00795626	0.00784374	-0.120188	0.0141324	0.013872	0.103535
202	Gene embeddings	0.00917708	0.0090823	0.00757934	0.00763483	-0.51885	0.00820189	0.00820385	-0.222737	0.01175	0.0114082	-0.308377	0.00822255	0.00820498	-0.633183
95	Gene embeddings	0.00908846	0.00914597	0.0049695	0.0049727	0.460776	0.00876032	0.0088368	0.119307	0.0135355	0.0136284	-0.113126	0.0121859	0.0120957	0.329932
paralogMaxIdentityPercentage	Tabular features	0.00908845	0.0145622	0.00891758	0.0127684	0.333807	0.0105403	0.0190418	0.290215	0.00780751	0.0118764	-0.0871869	0.0112794	0.0236559	-0.404999
167	Gene embeddings	0.0089948	0.00906311	0.00838536	0.00846026	0.439668	0.0078376	0.00788945	0.143974	0.0107614	0.0108396	0.0478392	0.011192	0.0110727	-0.11641
252	Gene embeddings	0.00890768	0.00880596	0.0115416	0.0113831	-0.502436	0.00686051	0.00673928	-0.282713	0.00832095	0.00829548	0.451895	0.00892186	0.00899108	-0.406807
106	Gene embeddings	0.00889256	0.00898871	0.00961263	0.00975718	0.0265144	0.00575711	0.0057844	-0.187911	0.0113079	0.0114245	-0.437675	0.0152404	0.0151614	-0.712855
31	Gene embeddings	0.00886094	0.00888953	0.00687251	0.00684333	-0.0370238	0.0127064	0.0127924	0.16794	0.00700387	0.00703286	-0.235886	0.00767835	0.00757939	0.540376
lof.pLI	Tabular features	0.00879786	0.00878357	0.0027054	0.002724	-0.231854	0.0101202	0.00983154	-0.0992669	0.0135679	0.0137952	-0.229103	0.0102221	0.0104655	0.0372349
133	Gene embeddings	0.00869293	0.00875007	0.00693024	0.00702629	-0.239912	0.0108604	0.0109858	0.493609	0.00828815	0.00823812	0.341808	0.00960736	0.00960667	-0.140112
tissueSpecificity	Tabular features	0.00856188	0.00842935	0.00858904	0.00844249	0.265671	0.00315465	0.00305473	0.303739	0.013942	0.0137908	0.52966	0.00998517	0.00991322	0.580714
PC125	Protein embeddings	0.00840914	0.00839929	0.00724529	0.00722729	0.169975	0.00701467	0.00701642	-0.452796	0.0109674	0.0109542	-0.210312	0.0123363	0.0122929	-0.461966
219	Gene embeddings	0.00836098	0.00841866	0.00916558	0.00924953	0.150238	0.00730852	0.00737338	0.157672	0.00860883	0.00863307	0.0387464	0.01297	0.0129932	0.48531
241	Gene embeddings	0.00794592	0.0078739	0.00182231	0.00183764	-0.424295	0.00921819	0.00903191	-0.595835	0.0127972	0.0127521	0.332085	0.0338927	0.0341991	-0.694241
37	Gene embeddings	0.00794493	0.00793323	0.00621265	0.00614868	0.100695	0.00990703	0.00995157	-0.263273	0.00771512	0.00769944	0.27977	0.0238738	0.0239865	-0.438177
124	Gene embeddings	0.00755681	0.00757147	0.00672391	0.00672106	-0.442653	0.00853346	0.00849361	-0.0580372	0.00741307	0.00749974	-0.0475613	0.0228139	0.0228402	0.519053
af_pockets_0	Tabular features	0.00560395	0.00559954	0	0		0.00850761	0.00844554	0.0811	0.00830424	0.00835308	-0.394402	0.00621755	0.00595925	0.108054
tissueDistribution	Tabular features	0.00464625	0.00527852	0.000666591	0.000686389	0.328313	0.00843331	0.0102739	0.423604	0.00483885	0.00487529	0.460971	0	0
af_pockets_0.1	Tabular features	0.00351127	0.00421396	0	0		0.00416007	0.00415065	-0.324156	0.00637373	0.00849122	0.139942	0.00427897	0.00535345	-0.0911809
oncokb_oncogene	Tabular features	0.0032909	0.046624	0	0		0.00987271	0.139872	0.252434	0	0		0.00899841	0.164102	0.237628
oncokb_sources	Tabular features	0.00256832	0.0134967	0	0		0.00770497	0.04049	0.258607	0	0		0.00124709	0.00731816	0.219945
depmap_ss	Tabular features	0.00196824	0.00391164	0	0		0.00454239	0.00836258	0.463609	0.00136232	0.00337235	0.284986	0.00160159	0.00379148	0.368119
clingen_hi	Tabular features	0.00112016	0.00537648	0.000586391	0.0030103	-0.0772914	0.000892753	0.00581115	-0.0823084	0.00188133	0.00730799	-0.0383823	0.00323285	0.0192188	-0.173737
omim_ar	Tabular features	0.00105481	0.00240235	0	0		0	0		0.00316443	0.00720706	0.353777	0.00369453	0.00964184	0.336505
oncokb_suppressor	Tabular features	0	0	0	0		0	0		0	0		0	0
class_tf	Tabular features	0	0	0	0		0	0		0	0		0.00219922	0.0166011	-0.256426
depmap_ce	Tabular features	0	0	0	0		0	0		0	0		0	0
