# Supplementary material for: Genetic evidence informs the direction of therapeutic modulation in drug development
Source: NPJ Drug Discov. 2025 Oct 1;2:24. doi: 10.1038/s44386-025-00027-0 (PMC12488494; doi:10.1038/s44386-025-00027-0)
Supplement: Supplementary file 5 — Supplementary data 4 [file 44386_2025_27_MOESM5_ESM.xlsx]

## Sheet: S4
Supplementary Data 4: Metrics for predicting clinical trial success
We performed logistic regressions to assess the relationship between druggability/DOE predictions (predictor) and progression from phase 1 to phase 4 (outcome). For analyses 2 and 3, we analyzed each DOE separately. For all analyses, we determined percentile cutoffs prior to merging with clinical trial data, and for analysis 3, we determined percentile cutoffs at the gene level for gene-level DOE…
Model	DOE	Percentile cutoff	Raw score	Success/total above cutoff	Success/total below cutoff	Odds ratio (95% CI)	p-value
Analysis 1: Success of genes (i.e., collapsing all drugs targeting the same gene)
Overall druggability	N/A	75	0.259723	949/1614	54/189	3.57 (2.56-4.97)	4.83305e-14
		80	0.400786	909/1518	94/285	3.03 (2.32-3.96)	4.23025e-16
		85	0.57906	829/1337	174/466	2.74 (2.2-3.4)	1.22776e-19
		90	0.765404	694/1066	309/737	2.58 (2.13-3.13)	5.50381e-22
		95	0.921887	451/633	552/1170	2.77 (2.26-3.41)	4.15771e-22
Analysis 2: Success of gene-mechanism pairs (i.e., collapsing all drugs targeting the same gene with the same DOE)
DOE-specific druggability	Activator	80	0.431624	203/274	4/11	5 (1.42-17.6)	0.01211
		85	0.599602	201/271	6/14	3.83 (1.28-11.42)	0.016058
		90	0.784297	199/266	8/19	4.08 (1.58-10.58)	0.003764
		95	0.918443	188/246	19/39	3.41 (1.71-6.83)	0.000523
	Inhibitor	75	0.878368	636/997	22/49	2.16 (1.21-3.85)	0.008875
		80	0.910135	622/969	36/77	2.04 (1.28-3.26)	0.002715
		85	0.941375	598/921	60/125	2.01 (1.38-2.92)	0.000287
		90	0.968381	533/804	125/242	1.84 (1.38-2.46)	4.1e-05
		95	0.984156	395/569	263/477	1.85 (1.43-2.38)	2e-06
	Other	75	0.469576	189/285	7/17	2.81 (1.04-7.62)	0.041991
		80	0.572079	186/280	10/22	2.37 (0.99-5.7)	0.052763
		85	0.668498	183/275	13/27	2.14 (0.97-4.75)	0.060487
		90	0.807714	175/253	21/49	2.99 (1.6-5.59)	0.000597
		95	0.929458	152/211	44/91	2.75 (1.65-4.58)	9.8e-05
Analysis 3: Success of gene-disease-mechanism triplets (i.e., collapsing all drugs targeting the same gene for the same disease with the same DOE)
Gene-disease-specific DOE	Activator	75	0.270294	859/1524	1587/3175	1.29 (1.14-1.46)	4.23011e-05
		80	0.277533	722/1250	1724/3449	1.37 (1.2-1.56)	2.53054e-06
		85	0.286065	562/980	1884/3719	1.31 (1.14-1.51)	0.000197125
		90	0.297462	409/695	2037/4004	1.38 (1.17-1.63)	0.000107031
		95	0.31584	232/388	2214/4311	1.41 (1.14-1.74)	0.00150283
	Inhibitor	75	0.714562	1757/4115	3677/9004	1.08 (1-1.16)	0.0447951
		80	0.728607	1507/3450	3927/9669	1.13 (1.05-1.23)	0.00169762
		85	0.742584	1236/2779	4198/10340	1.17 (1.08-1.28)	0.000231922
		90	0.766124	961/2015	4473/11104	1.35 (1.23-1.49)	5.7275e-10
		95	0.817204	580/1149	4854/11970	1.49 (1.32-1.69)	8.45503e-11
	Other	75	0.200844	236/846	139/715	1.6 (1.26-2.04)	0.000104906
		80	0.215838	223/782	152/779	1.65 (1.3-2.08)	3.41344e-05
		85	0.236058	200/678	175/883	1.69 (1.34-2.14)	1.01366e-05
		90	0.245817	182/469	193/1092	2.95 (2.32-3.76)	1.87843e-18
		95	0.270147	164/287	211/1274	6.72 (5.09-8.86)	1.57949e-41
Gene-level DOE	Activator	75	0.828149	2126/3835	320/864	2.11 (1.82-2.46)	4.72771e-22
		80	0.903882	1974/3392	472/1307	2.46 (2.16-2.81)	6.58931e-41
		85	0.941992	1529/2555	917/2144	1.99 (1.77-2.24)	3.69317e-31
		90	0.963631	1041/1701	1405/2998	1.79 (1.58-2.02)	4.92762e-21
		95	0.975979	593/988	1853/3711	1.51 (1.31-1.74)	1.90642e-08
	Inhibitor	75	0.979629	1490/3920	3944/9199	0.82 (0.76-0.88)	2.29779e-07
		80	0.983551	1155/3088	4279/10031	0.8 (0.74-0.87)	2.23429e-07
		85	0.986376	912/2485	4522/10634	0.78 (0.72-0.86)	1.16574e-07
		90	0.988624	413/1459	5021/11660	0.52 (0.46-0.59)	1.81729e-26
		95	0.992925	184/750	5250/12369	0.44 (0.37-0.52)	3.80185e-21
	Other	75	0.676458	331/1347	44/214	1.26 (0.88-1.79)	0.202626
		80	0.711932	291/1228	84/333	0.92 (0.7-1.22)	0.5627
		85	0.774701	264/1142	111/419	0.83 (0.65-1.08)	0.167037
		90	0.868284	240/1046	135/515	0.84 (0.66-1.07)	0.155453
		95	0.936251	182/854	193/707	0.72 (0.57-0.91)	0.00594966
