# Supplementary material for: Genetic evidence informs the direction of therapeutic modulation in drug development
Source: NPJ Drug Discov. 2025 Oct 1;2:24. doi: 10.1038/s44386-025-00027-0 (PMC12488494; doi:10.1038/s44386-025-00027-0)
Supplement: Supplementary file 6 — Supplementary data 5 [file 44386_2025_27_MOESM6_ESM.xlsx]

## Sheet: S5
Supplementary Data 5: Feature importances for all-features model for predicting DOE
We performed feature importance analyses using SHapley Additive exPlanations (SHAP). Feature descriptions are in Supplementary Data 1. mean(|SHAP|) reflects feature importance.
Feature name	Feature category	Average across the three predictions		Activator DOE predictions			Inhibitor DOE predictions			Other DOE predictions			Overall druggability (for comparison)
		mean(|SHAP|)	mean(|SHAP|) among non-zero, non-NaN feature values	mean(|SHAP|)	mean(|SHAP|) among non-zero, non-NaN feature values	Spearman correlation between feature and SHAP values	mean(|SHAP|)	mean(|SHAP|) among non-zero, non-NaN feature values	Spearman correlation between feature and SHAP values	mean(|SHAP|)	mean(|SHAP|) among non-zero, non-NaN feature values	Spearman correlation between feature and SHAP values	mean(|SHAP|)	mean(|SHAP|) among non-zero, non-NaN feature values	Spearman correlation between feature and SHAP values
mab_count	Tabular features	0.132412	0.132339	0.150887	0.151089	0.781969	0.103188	0.102862	0.769044	0.143161	0.143066	0.692012	1.04879	1.01384	0.959772
mouseKOScore	Tabular features	0.130241	0.126025	0.251243	0.235165	-0.881268	0.0308544	0.0317198	-0.533418	0.108626	0.11119	-0.741644	0.102318	0.101716	-0.692618
116	Gene embeddings	0.101278	0.101315	0.0629533	0.0630976	0.502028	0.216076	0.216178	0.807118	0.0248041	0.0246687	-0.465393	0.126137	0.127378	0.839636
92	Gene embeddings	0.100853	0.100898	0.0097128	0.00971999	-0.429068	0.0142549	0.0142269	0.515059	0.278591	0.278748	0.860802	0.00576484	0.00577901	0.0098745
class_enzyme	Tabular features	0.0876423	0.0963369	0.0214389	0.0234452	-0.644178	0.143126	0.162501	0.855334	0.0983617	0.103065	-0.842193	0.333732	0.572104	0.768563
113	Gene embeddings	0.0869018	0.086809	0.0145902	0.0145787	-0.221747	0.214676	0.214379	0.887112	0.0314392	0.0314692	-0.66804	0.0254292	0.0256528	-0.534191
4	Gene embeddings	0.082275	0.0827032	0.0304536	0.0305356	0.590081	0.210493	0.211694	-0.89221	0.00587825	0.00587964	0.217417	0.0222266	0.022177	-0.403052
144	Gene embeddings	0.0805627	0.0805695	0.0261861	0.0262032	-0.617807	0.155104	0.154997	0.867773	0.0603982	0.0605086	-0.712644	0.0444639	0.0444441	-0.790664
136	Gene embeddings	0.0787542	0.0785699	0.183488	0.182879	-0.873551	0.00945448	0.00942825	-0.362436	0.0433197	0.0434025	0.0666459	0.0516597	0.0520743	-0.616867
badonyi_pgof	Tabular features	0.0779819	0.0779789	0.20525	0.205287	0.80867	0.0110751	0.0110791	0.0883675	0.0176208	0.0175707	-0.497989	0.0207899	0.0206859	0.440327
32	Gene embeddings	0.0777739	0.0779599	0.178634	0.179101	-0.67982	0.0422662	0.0424073	-0.190225	0.0124211	0.0123718	-0.597035	0.0405041	0.0406526	-0.670259
PC31	Protein embeddings	0.0737421	0.0738206	0.0132104	0.0132133	-0.422045	0.0415051	0.0415371	-0.656262	0.166511	0.166711	0.847329	0.00795763	0.00796136	-0.167129
111	Gene embeddings	0.0714219	0.0715967	0.011669	0.0117349	-0.238354	0.129115	0.129227	0.774657	0.0734819	0.0738283	-0.750985	0.0137686	0.0138284	0.530499
43	Gene embeddings	0.0682599	0.0683283	0.0494527	0.0492866	-0.586854	0.113554	0.113797	-0.814258	0.0417731	0.0419016	0.676436	0.0440509	0.0441307	-0.734427
PC11	Protein embeddings	0.0664847	0.0664854	0.0821159	0.082186	0.785963	0.032401	0.032236	0.302502	0.0849373	0.0850341	-0.702438	0.055425	0.0555882	-0.590762
58	Gene embeddings	0.0662204	0.0665816	0.0292491	0.0294264	0.501608	0.0951174	0.0955993	-0.672968	0.0742948	0.0747192	0.631186	0.0479023	0.0481619	-0.773428
PC7	Protein embeddings	0.0634922	0.0635283	0.0765296	0.0765627	-0.698906	0.0502235	0.0502619	-0.710198	0.0637236	0.0637603	0.792337	0.0528699	0.0530542	0.470524
75	Gene embeddings	0.0621245	0.0622597	0.031609	0.0317626	0.644733	0.114031	0.114138	-0.769741	0.0407333	0.0408786	0.651358	0.0126322	0.0125806	0.374198
PC83	Protein embeddings	0.0610351	0.0610443	0.054092	0.0541306	-0.68062	0.0512489	0.0512615	0.789038	0.0777644	0.0777408	-0.681847	0.0386985	0.0386592	0.543787
mis.oe	Tabular features	0.0608795	0.0608984	0.0597542	0.0601695	-0.70392	0.0752559	0.0752883	-0.644744	0.0476283	0.0472375	-0.604466	0.00882164	0.00862616	-0.449594
122	Gene embeddings	0.0598078	0.0594242	0.151256	0.150029	-0.853979	0.012273	0.0122923	0.530788	0.0158945	0.0159509	-0.628888	0.0119691	0.0119747	-0.369226
PC59	Protein embeddings	0.0588503	0.0588658	0.0224761	0.0224155	-0.263448	0.103438	0.103513	0.745173	0.0506365	0.0506691	-0.607401	0.0170082	0.0170059	-0.470003
63	Gene embeddings	0.0579703	0.0580052	0.00762293	0.00762118	-0.32076	0.0654771	0.0650831	0.789389	0.100811	0.101311	-0.780473	0.0348547	0.0350036	0.695452
PC45	Protein embeddings	0.0577475	0.057805	0.0789022	0.0789649	-0.752787	0.0285617	0.0286088	0.674623	0.0657784	0.0658412	-0.717393	0.00912071	0.0091319	-0.112193
72	Gene embeddings	0.0564529	0.0566016	0.0159788	0.0160079	-0.653559	0.0165697	0.0166154	-0.639818	0.13681	0.137182	0.725798	0.0367805	0.0365362	0.649548
PC13	Protein embeddings	0.0562244	0.0562758	0.0051186	0.0051166	-0.409428	0.0273726	0.0273915	-0.639657	0.136182	0.136319	0.834072	0.021581	0.0215979	0.463341
142	Gene embeddings	0.0557927	0.0558053	0.0870696	0.0869889	0.750524	0.0509841	0.0510138	0.379858	0.0293245	0.0294132	0.573272	0.0559052	0.0564326	0.780036
127	Gene embeddings	0.0556459	0.0555581	0.0219788	0.0220034	-0.673177	0.00668143	0.00670448	0.320832	0.138278	0.137966	-0.802374	0.0454429	0.0458155	-0.756957
176	Gene embeddings	0.0542929	0.0544063	0.0567977	0.056998	0.746885	0.0456136	0.0456088	-0.752803	0.0604674	0.0606122	0.726486	0.02343	0.0235687	0.453236
PC122	Protein embeddings	0.0541113	0.0541382	0.13973	0.139854	-0.840649	0.00760751	0.00757448	0.20005	0.0149965	0.0149864	-0.0522496	0.0336555	0.0337269	-0.583116
class_gpcr	Tabular features	0.0540834	0.341571	0.16225	1.02471	0.446796	0	0		0	0		0.00607077	0.0660604	0.325857
PC77	Protein embeddings	0.0521782	0.052158	0.0605076	0.0605569	-0.644087	0.0322075	0.0320706	0.569906	0.0638195	0.0638465	-0.790464	0.0143905	0.0144768	-0.542472
10	Gene embeddings	0.0520332	0.052127	0.0667718	0.06684	-0.752905	0.0190531	0.0190498	-0.487579	0.0702746	0.0704913	-0.801864	0.0143278	0.0138909	0.336094
PC15	Protein embeddings	0.0515404	0.0514925	0.0423261	0.042368	0.682376	0.0986707	0.0985055	0.841827	0.0136242	0.0136038	-0.360759	0.0909149	0.0911812	0.810351
73	Gene embeddings	0.0504938	0.0505874	0.0632243	0.063242	0.57469	0.0364018	0.0364847	0.676068	0.0518553	0.0520354	-0.70508	0.00815419	0.00806132	0.117928
PC23	Protein embeddings	0.0500552	0.0500712	0.0151191	0.0151542	0.269952	0.107868	0.107883	-0.825162	0.0271784	0.0271764	-0.679374	0.0321713	0.0322813	-0.688095
216	Gene embeddings	0.0489805	0.0491665	0.0156723	0.0157648	0.577659	0.0434363	0.0436483	0.715154	0.087833	0.0880862	-0.806325	0.00905183	0.00891332	-0.332603
233	Gene embeddings	0.0489283	0.0490866	0.117755	0.118192	0.794013	0.00910224	0.00909067	0.254445	0.0199273	0.0199776	0.571555	0.0405088	0.0406437	0.77828
PC121	Protein embeddings	0.0488327	0.0488681	0.043738	0.0437815	0.558498	0.0508485	0.0508175	0.598476	0.0519117	0.0520053	-0.44173	0.0131618	0.0131866	-0.195579
165	Gene embeddings	0.0460502	0.0462432	0.0116909	0.011737	0.475337	0.0560494	0.0562926	0.704409	0.0704104	0.0707001	-0.779613	0.00739824	0.00733873	0.125295
21	Gene embeddings	0.0455938	0.0456857	0.00544138	0.00547067	0.096568	0.110465	0.110662	0.734194	0.0208751	0.0209247	-0.712786	0.0158952	0.0158486	0.579309
153	Gene embeddings	0.0455059	0.0456566	0.0807618	0.0811903	0.698881	0.0384734	0.0385922	-0.724697	0.0172826	0.0171874	0.646162	0.0272911	0.0273632	-0.706551
189	Gene embeddings	0.0447086	0.0448161	0.085229	0.0853725	0.794089	0.014484	0.0145135	0.0202562	0.0344129	0.0345624	0.159561	0.0352573	0.0355449	0.766254
18	Gene embeddings	0.0444263	0.0443858	0.0153749	0.0154112	-0.117698	0.0854781	0.0854702	0.836125	0.0324259	0.032276	-0.549853	0.0218722	0.0217963	0.626599
87	Gene embeddings	0.0441417	0.0442981	0.0521215	0.05236	0.754695	0.0417852	0.0418572	-0.703345	0.0385185	0.038677	0.699144	0.115062	0.115857	0.758974
140	Gene embeddings	0.0434298	0.043441	0.016914	0.0169476	0.652346	0.0157365	0.0155765	-0.17481	0.0976389	0.0977987	-0.752407	0.0312093	0.0312758	-0.637276
117	Gene embeddings	0.0432521	0.043335	0.0284506	0.0284206	0.487293	0.0672289	0.0675452	-0.762588	0.0340768	0.0340391	-0.383434	0.0279701	0.0280829	-0.758547
PC80	Protein embeddings	0.0431928	0.0432045	0.04232	0.0423282	-0.552302	0.03872	0.0386845	0.575339	0.0485385	0.0486008	-0.678283	0.0121163	0.0120559	0.238798
247	Gene embeddings	0.0428738	0.0429256	0.054411	0.0545831	0.658713	0.0450452	0.044987	0.757032	0.0291653	0.0292066	-0.306296	0.014203	0.014182	0.488115
50	Gene embeddings	0.0428714	0.0429647	0.0260597	0.0260946	-0.587113	0.0729226	0.0731791	0.383293	0.0296321	0.0296203	-0.571104	0.00699719	0.00708178	0.222943
PC26	Protein embeddings	0.0424979	0.0425331	0.0480602	0.0481132	-0.571798	0.0577639	0.057798	-0.541035	0.0216695	0.0216879	0.41053	0.0106345	0.0106688	-0.241033
collins_ptriplo	Tabular features	0.0423868	0.042494	0.00369099	0.00378574	0.398862	0.0891456	0.0897941	0.685663	0.0343238	0.0339022	-0.590543	0.0408541	0.0406108	0.727677
237	Gene embeddings	0.0419082	0.0419739	0.0124414	0.0124963	-0.164804	0.0174414	0.0174732	0.5498	0.0958419	0.0959521	0.804723	0.00403971	0.0040732	-0.0219969
99	Gene embeddings	0.0412451	0.0414038	0.103947	0.104301	-0.842731	0.00843655	0.00848858	0.129797	0.0113512	0.0114218	-0.387258	0.0104648	0.0105185	-0.385479
177	Gene embeddings	0.0405135	0.0404535	0.100964	0.100857	-0.803237	0.00966693	0.00968327	-0.326153	0.0109094	0.0108208	0.54594	0.00705551	0.00703061	-0.115885
183	Gene embeddings	0.0404585	0.0406191	0.0156682	0.0156689	-0.232926	0.0318496	0.0319627	-0.639867	0.0738577	0.0742256	-0.545549	0.0386211	0.0384467	-0.480103
88	Gene embeddings	0.0400368	0.0401169	0.09414	0.0945125	-0.687107	0.0134535	0.0132976	0.524324	0.0125168	0.0125406	-0.338254	0.0222564	0.0222051	0.632109
105	Gene embeddings	0.0399213	0.0399309	0.0915427	0.0915017	-0.773438	0.0126121	0.0126531	0.495914	0.0156092	0.0156378	-0.551262	0.00867187	0.0085707	-0.165477
188	Gene embeddings	0.0398452	0.0398142	0.0279374	0.028069	-0.609902	0.0617657	0.0616816	-0.321642	0.0298323	0.0296921	0.335323	0.0214096	0.0212914	0.731961
35	Gene embeddings	0.0395818	0.0396318	0.00376811	0.00377972	0.415096	0.0805074	0.0806371	0.800935	0.0344699	0.0344785	-0.674862	0.00748695	0.00752381	0.246367
213	Gene embeddings	0.0394756	0.0396239	0.00547469	0.00548922	-0.0166849	0.0203107	0.0203311	-0.0322089	0.0926414	0.0930515	0.727472	0.0182403	0.0182348	-0.539734
51	Gene embeddings	0.0392021	0.0392823	0.0649538	0.0649677	-0.615494	0.0263574	0.0264967	0.680527	0.0262952	0.0263824	-0.621529	0.0182482	0.0183306	-0.191164
PC64	Protein embeddings	0.0391255	0.0390898	0.0482756	0.0481826	0.707579	0.0275261	0.027476	0.666242	0.0415747	0.0416106	-0.574196	0.0737104	0.0736057	-0.747063
70	Gene embeddings	0.0389977	0.0390926	0.0668189	0.0671247	0.775272	0.0409867	0.0409238	0.694147	0.00918752	0.00922943	0.178828	0.024187	0.0242559	0.498104
36	Gene embeddings	0.0386075	0.038699	0.0611244	0.0613415	-0.73737	0.0294049	0.0294473	-0.540112	0.0252932	0.0253082	-0.135346	0.0371211	0.0371446	-0.728888
2	Gene embeddings	0.0385405	0.0386291	0.0912996	0.0914795	0.809421	0.0161558	0.0162503	0.147831	0.00816608	0.00815752	-0.0175913	0.0220684	0.0222935	0.672404
PC38	Protein embeddings	0.0384513	0.0384921	0.0200116	0.0199904	0.303714	0.0221906	0.0222265	0.634406	0.0731518	0.0732594	-0.791684	0.0451533	0.0450124	-0.583091
PC29	Protein embeddings	0.038383	0.038384	0.0132195	0.0132349	0.254766	0.0732834	0.0732735	-0.746835	0.028646	0.0286435	0.366653	0.0104635	0.0104527	-0.476114
52	Gene embeddings	0.0380449	0.0380392	0.0281549	0.0282886	-0.39855	0.0535966	0.0537568	0.779691	0.0323832	0.0320722	-0.547576	0.0266793	0.026873	0.7104
83	Gene embeddings	0.037922	0.0380858	0.00911133	0.00914412	0.234168	0.0165761	0.0166158	0.285949	0.0880787	0.0884976	0.657629	0.0205992	0.020573	-0.113115
209	Gene embeddings	0.0378664	0.0379847	0.0438105	0.0439008	0.608843	0.0532374	0.0534751	0.754534	0.0165514	0.0165783	0.126614	0.129344	0.130387	0.885164
184	Gene embeddings	0.0378148	0.0379468	0.0503772	0.0505475	0.688513	0.0431219	0.0433039	0.743549	0.0199452	0.019989	-0.671594	0.00917131	0.00908143	0.0290091
PC46	Protein embeddings	0.0377732	0.0377507	0.0775829	0.0775244	0.72845	0.00568869	0.00570433	0.281206	0.0300481	0.0300235	0.0984666	0.0418777	0.0418454	-0.722279
PC25	Protein embeddings	0.0371713	0.0371463	0.019862	0.0199081	0.212476	0.0498674	0.0496901	0.456425	0.0417845	0.0418409	-0.740679	0.00842404	0.00837035	0.0148379
129	Gene embeddings	0.0368434	0.0368758	0.0514971	0.0515187	-0.727403	0.0111717	0.0112198	0.0983765	0.0478613	0.0478888	-0.671313	0.0147823	0.0147602	-0.0457609
PC119	Protein embeddings	0.0367991	0.0368342	0.0133557	0.0133797	-0.321429	0.0145988	0.014589	-0.49636	0.0824428	0.0825341	0.761478	0.0577417	0.0578646	0.841919
244	Gene embeddings	0.0367946	0.036867	0.0160184	0.0160655	-0.454702	0.0713744	0.0715621	0.759616	0.0229908	0.0229734	-0.557247	0.010765	0.0108245	-0.188791
253	Gene embeddings	0.0367431	0.0368103	0.0214774	0.0215597	0.676624	0.0691463	0.0692189	-0.752972	0.0196056	0.0196524	0.0518334	0.0450059	0.0454105	-0.542643
PC54	Protein embeddings	0.036064	0.0360567	0.0595969	0.0596798	-0.649	0.0205913	0.0204809	0.401402	0.0280038	0.0280095	0.469819	0.019858	0.019789	-0.387224
81	Gene embeddings	0.0359843	0.0361146	0.018287	0.0183506	0.561648	0.0730387	0.0733167	0.539824	0.0166271	0.0166764	-0.488913	0.0423913	0.0421627	0.640327
100	Gene embeddings	0.0357007	0.0358829	0.0225151	0.0225634	-0.459333	0.0691073	0.0695285	0.724247	0.0154797	0.0155567	-0.26528	0.00720435	0.00723289	0.0237069
PC116	Protein embeddings	0.035611	0.0356418	0.00259318	0.00259695	-0.313102	0.0710152	0.0710467	0.663317	0.0332248	0.0332818	-0.436944	0.0140304	0.0140662	0.453427
PC108	Protein embeddings	0.0355063	0.0355173	0.0220261	0.021996	-0.548646	0.0341964	0.0341788	-0.681345	0.0502963	0.0503772	0.55738	0.01881	0.0187576	0.617317
135	Gene embeddings	0.0352784	0.0352771	0.035015	0.0348143	-0.583645	0.0265252	0.026571	0.554155	0.0442951	0.044446	-0.808243	0.0174826	0.017655	0.508351
PC48	Protein embeddings	0.0352246	0.0352055	0.0114552	0.0114502	-0.451708	0.0469465	0.0468747	0.582675	0.0472721	0.0472916	-0.738026	0.0107469	0.0107389	-0.154009
89	Gene embeddings	0.0348403	0.0349484	0.0154603	0.0155057	0.582819	0.011614	0.0116236	-0.316526	0.0774467	0.0777158	0.811598	0.0110261	0.0111075	0.536724
234	Gene embeddings	0.0346106	0.0347074	0.0730587	0.0733344	-0.740869	0.0133227	0.0133498	0.518563	0.0174505	0.0174379	0.226489	0.0157451	0.0159011	-0.417951
PC66	Protein embeddings	0.0344528	0.0342334	0.0853286	0.0847109	0.55515	0.00121778	0.00122113	-0.250662	0.0168119	0.0167683	-0.526813	0.0135465	0.0134377	-0.162296
33	Gene embeddings	0.0339245	0.034032	0.0229339	0.023019	-0.217247	0.0280412	0.0281788	0.675758	0.0507984	0.0508983	-0.723543	0.0140558	0.01418	-0.348591
107	Gene embeddings	0.033787	0.0339321	0.00676428	0.00679224	-0.0218924	0.0156195	0.0156694	0.164837	0.0789773	0.0793346	-0.55831	0.0100045	0.00991825	-0.0509127
126	Gene embeddings	0.0337836	0.0338269	0.013637	0.0136936	0.476868	0.0190955	0.0191351	-0.618058	0.0686184	0.068652	0.652372	0.00731928	0.00735417	-0.05987
145	Gene embeddings	0.0335735	0.0335676	0.0750985	0.0750542	0.79342	0.013408	0.0133941	-0.0400716	0.0122142	0.0122544	-0.28571	0.00941883	0.00941434	0.294645
56	Gene embeddings	0.032956	0.0329621	0.0134036	0.0134272	-0.183139	0.0642291	0.0642828	-0.659484	0.0212353	0.0211763	-0.459425	0.0197861	0.019665	0.552967
97	Gene embeddings	0.0327792	0.0328537	0.0256356	0.0257368	0.683839	0.0432729	0.0433605	0.680572	0.029429	0.0294637	-0.630056	0.0242105	0.0242286	-0.576702
95	Gene embeddings	0.0327544	0.0328365	0.0286135	0.0286931	-0.236889	0.0614478	0.0616121	0.355741	0.00820181	0.00820416	-0.475241	0.0121859	0.0120957	0.329932
24	Gene embeddings	0.0326419	0.0326513	0.00306109	0.00304683	0.224184	0.0786117	0.0786262	-0.826372	0.0162529	0.0162809	0.633498	0.00689088	0.00687904	0.0165827
PC92	Protein embeddings	0.0321874	0.0321766	0.0194555	0.0194353	-0.318065	0.037057	0.037073	-0.571285	0.0400495	0.0400215	0.575986	0.0119853	0.0119863	0.153743
64	Gene embeddings	0.0320725	0.032202	0.0614951	0.0617539	-0.471595	0.0137905	0.013839	0.418061	0.0209318	0.0210131	-0.459741	0.0125244	0.0125621	-0.427551
PC51	Protein embeddings	0.0320108	0.0319251	0.0266758	0.0266765	-0.262149	0.0552856	0.0550292	-0.678703	0.0140709	0.0140696	0.260458	0.00893189	0.00882917	0.212204
118	Gene embeddings	0.0318615	0.0319944	0.0327635	0.0329232	-0.628295	0.0449	0.0450787	0.480345	0.017921	0.0179813	0.619848	0.018578	0.0187231	0.692281
166	Gene embeddings	0.0312646	0.0312786	0.0120498	0.0120538	0.245292	0.0274564	0.0275249	0.654463	0.0542876	0.0542572	0.666307	0.0226108	0.0221949	-0.252876
173	Gene embeddings	0.0311063	0.0312051	0.0414254	0.0415631	0.726891	0.00629447	0.00633033	-0.443275	0.0455991	0.0457219	0.684499	0.00905627	0.00904943	-0.116409
239	Gene embeddings	0.0309967	0.0311444	0.0107648	0.0108227	0.137701	0.0282251	0.0283458	-0.563395	0.054	0.0542648	0.63808	0.0103975	0.0103801	0.03543
PC53	Protein embeddings	0.0308317	0.0308267	0.0267826	0.0267828	0.493483	0.0564349	0.0564021	0.626184	0.00927746	0.00929511	-0.227592	0.0122435	0.0122855	0.0822506
217	Gene embeddings	0.0304674	0.0305945	0.0550055	0.0552016	0.747673	0.0174069	0.0174995	0.0429022	0.0189899	0.0190826	0.650608	0.0189202	0.0189613	-0.346265
17	Gene embeddings	0.0304124	0.0305409	0.00146022	0.00146174	-0.309404	0.0144268	0.0144659	-0.430692	0.0753502	0.0756952	0.659615	0.0188658	0.0188558	0.0751038
20	Gene embeddings	0.0303302	0.030288	0.0231739	0.0232144	0.718212	0.0223341	0.0223644	-0.477101	0.0454825	0.0452852	0.641597	0.0289286	0.0290945	0.642792
196	Gene embeddings	0.0302898	0.0303243	0.02895	0.0290173	0.593807	0.0151249	0.0152088	0.272199	0.0467944	0.0467469	-0.3988	0.012136	0.012003	0.27293
PC101	Protein embeddings	0.0300616	0.0300761	0.04736	0.047383	0.678157	0.0198415	0.0198646	0.400504	0.0229834	0.0229805	-0.438329	0.0100399	0.0100122	-0.425096
235	Gene embeddings	0.0299083	0.0299746	0.0503346	0.0505225	0.485183	0.0249284	0.0248719	-0.210308	0.0144619	0.0145296	-0.20204	0.0109454	0.0110246	-0.327058
46	Gene embeddings	0.0297886	0.0298396	0.0521655	0.0522924	0.700115	0.0144442	0.0145315	0.56234	0.022756	0.0226949	0.525877	0.0090129	0.00903386	0.371835
mis_pphen.oe	Tabular features	0.0297558	0.029999	0.0345625	0.0352095	-0.568669	0.0331159	0.0335145	-0.626585	0.0215888	0.0212731	-0.32111	0.0414425	0.0415492	-0.777273
208	Gene embeddings	0.0295483	0.0296638	0.04882	0.0490762	0.617441	0.0171246	0.0171719	0.595066	0.0227003	0.0227434	-0.543566	0.0448063	0.0450409	0.749262
PC52	Protein embeddings	0.0293998	0.0294428	0.042911	0.0429691	-0.651136	0.0275704	0.0276095	-0.251033	0.017718	0.0177499	0.428587	0.0101684	0.0101867	0.502155
PC78	Protein embeddings	0.0293991	0.0294179	0.0210521	0.0210404	0.381483	0.0220617	0.022049	0.292894	0.0450835	0.0451643	-0.623921	0.0124847	0.0124672	-0.308317
PC68	Protein embeddings	0.0293661	0.0293251	0.0159713	0.0158107	0.344329	0.0406983	0.0407106	-0.549802	0.0314286	0.0314539	0.643748	0.0176009	0.0175862	0.541132
PC17	Protein embeddings	0.0291557	0.0291502	0.0394746	0.0395482	-0.689283	0.0305669	0.0304787	0.323322	0.0174256	0.0174237	0.534115	0.0121811	0.0120933	-0.432402
7	Gene embeddings	0.0290648	0.0290643	0.0269419	0.0269838	-0.57631	0.031311	0.0313914	0.625991	0.0289415	0.0288178	-0.561675	0.110998	0.111335	-0.862144
PC99	Protein embeddings	0.0290162	0.0290328	0.029797	0.0298323	0.586908	0.0218642	0.0218212	0.657196	0.0353873	0.035445	0.752513	0.0120565	0.0120215	0.350126
PC113	Protein embeddings	0.029002	0.0289785	0.0415528	0.0416015	-0.634734	0.0193444	0.0192545	-0.130722	0.0261087	0.0260794	-0.530768	0.00807923	0.0080859	-0.426217
PC49	Protein embeddings	0.0287801	0.0287261	0.0017321	0.00173517	0.172641	0.00992279	0.00992303	-0.433032	0.0746855	0.07452	0.575904	0.0466247	0.0465944	0.760453
PC2	Protein embeddings	0.028588	0.028525	0.0262515	0.0261788	-0.31413	0.0154768	0.0154818	-0.444993	0.0440359	0.0439144	0.59008	0.172468	0.173272	0.890844
PC33	Protein embeddings	0.0284185	0.0284191	0.0530082	0.0530332	-0.74299	0.0173007	0.0172454	0.331125	0.0149467	0.0149787	0.229057	0.0410674	0.0409493	-0.75704
9	Gene embeddings	0.0283187	0.0283244	0.0188281	0.0186808	0.575748	0.0296397	0.0297489	0.35383	0.0364884	0.0365434	-0.738281	0.0169106	0.0169638	0.667316
69	Gene embeddings	0.0281565	0.0280635	0.056251	0.0559447	0.610697	0.00816385	0.00822506	-0.427291	0.0200548	0.0200209	-0.0161649	0.037018	0.0372726	0.752844
PC90	Protein embeddings	0.0281391	0.0281584	0.0576552	0.0577551	-0.665493	0.0173963	0.0173362	0.201645	0.00936593	0.00938379	0.327468	0.0149494	0.0149582	0.382033
215	Gene embeddings	0.0281156	0.0282105	0.011507	0.0115663	0.423641	0.0404181	0.0406216	-0.529913	0.0324218	0.0324435	0.369775	0.00492522	0.00490354	-0.147994
PC57	Protein embeddings	0.0280987	0.0280968	0.0136657	0.0136416	-0.449016	0.0559479	0.0559358	0.750016	0.0146826	0.0147131	-0.318819	0.00944336	0.00943271	-0.0402253
PC84	Protein embeddings	0.0280507	0.0280783	0.0158181	0.015833	0.163809	0.0107299	0.0107081	0.614361	0.0576042	0.0576937	-0.758897	0.0502739	0.050324	-0.747081
PC62	Protein embeddings	0.027983	0.0279517	0.0405047	0.0404633	0.302989	0.0147222	0.0146764	0.34442	0.0287223	0.0287152	-0.335724	0.0175152	0.0175485	-0.461181
227	Gene embeddings	0.027081	0.0271234	0.0225742	0.0226851	0.576411	0.0387411	0.0386736	-0.619346	0.0199276	0.0200115	0.576121	0.0380945	0.0382673	-0.762592
102	Gene embeddings	0.0270014	0.0271002	0.00695434	0.00699643	-0.364919	0.0420421	0.0422248	0.633728	0.0320078	0.0320794	-0.650169	0.0635073	0.0639051	0.629481
223	Gene embeddings	0.0268751	0.026944	0.0112347	0.0112778	0.281016	0.0492968	0.0494115	-0.400386	0.0200938	0.0201425	-0.153732	0.0110769	0.0111424	-0.462836
146	Gene embeddings	0.0268658	0.0269437	0.0346543	0.0348321	-0.618693	0.0307698	0.030838	0.505691	0.0151733	0.0151611	-0.293158	0.0312657	0.0314645	0.718962
PC85	Protein embeddings	0.0267982	0.0267683	0.0277437	0.027631	0.687949	0.0190536	0.0190683	0.571805	0.0335974	0.0336057	-0.681434	0.00851341	0.00855239	-0.166244
195	Gene embeddings	0.0266405	0.0267354	0.0523258	0.0525547	0.70431	0.0134394	0.0134847	-0.57196	0.0141562	0.0141667	-0.0632675	0.033582	0.0335484	0.713477
86	Gene embeddings	0.026484	0.0265158	0.0127332	0.0126403	-0.0522117	0.0373585	0.037511	-0.688393	0.0293604	0.0293961	0.123534	0.0282753	0.0278648	-0.562988
collins_phaplo	Tabular features	0.0264783	0.0268576	0.0223912	0.0222538	-0.583519	0.0299259	0.0305637	0.710206	0.0271178	0.0277553	0.186315	0.022392	0.0221646	0.598501
205	Gene embeddings	0.0264039	0.0265219	0.0239126	0.0239874	-0.235031	0.0329069	0.0330764	-0.627733	0.0223923	0.0225019	0.34393	0.0150526	0.0151548	-0.657338
214	Gene embeddings	0.0261892	0.0262861	0.016551	0.0166361	0.205614	0.0348967	0.0350124	-0.627383	0.02712	0.0272097	0.543572	0.00702693	0.00703074	0.121005
PC28	Protein embeddings	0.0261508	0.0261134	0.0315445	0.0315464	0.642719	0.035712	0.0355907	-0.460337	0.011196	0.011203	0.385702	0.0205523	0.0205416	0.6262
44	Gene embeddings	0.0258704	0.0259079	0.0554409	0.0555375	-0.712505	0.0108201	0.01083	0.0979648	0.0113501	0.0113562	-0.303269	0.0117594	0.0117969	0.339317
210	Gene embeddings	0.0258047	0.0258014	0.00426369	0.00428696	0.296179	0.0402331	0.0401494	0.704958	0.0329174	0.0329679	-0.644135	0.0234973	0.0236895	-0.536741
PC97	Protein embeddings	0.0256135	0.0256093	0.0455927	0.0456421	-0.695207	0.00828532	0.00829074	0.127529	0.0229625	0.0228951	0.236517	0.0277619	0.0278303	-0.578922
174	Gene embeddings	0.0255882	0.0256575	0.027232	0.0272159	0.688179	0.0135895	0.0136206	0.323898	0.035943	0.036136	-0.676261	0.0342426	0.0340162	0.680703
PC91	Protein embeddings	0.0255416	0.0255124	0.0229094	0.0229328	-0.366884	0.0265563	0.0265299	-0.568302	0.0271592	0.0270745	0.172944	0.0195809	0.0195716	-0.61706
PC128	Protein embeddings	0.0254896	0.0255151	0.00893391	0.00895847	0.369029	0.0574578	0.0575456	-0.571057	0.0100772	0.0100413	-0.0833637	0.00602479	0.00597273	-0.226811
22	Gene embeddings	0.0248807	0.0249787	0.0607205	0.0610572	0.70976	0.0014006	0.00136494	-0.295631	0.012521	0.0125138	-0.318117	0.0100504	0.0100797	0.318622
190	Gene embeddings	0.02483	0.0249378	0	0		0.0503266	0.0506191	-0.772982	0.0241634	0.0241944	0.304364	0.00803178	0.00804853	-0.40735
PC60	Protein embeddings	0.0247627	0.0247611	0.0289405	0.0289861	-0.450807	0.0123265	0.0122826	-0.0402122	0.0330212	0.0330146	-0.608353	0.0136571	0.0135336	0.453498
155	Gene embeddings	0.0247422	0.0247314	0.0248278	0.0248621	-0.610565	0.0164249	0.0163136	0.500692	0.0329738	0.0330185	-0.650135	0.00638844	0.0063922	-0.0638202
PC44	Protein embeddings	0.0246464	0.024665	0.00966155	0.00966493	0.190465	0.0158453	0.0158612	0.37097	0.0484324	0.048469	0.742159	0.0134014	0.0134185	0.388356
25	Gene embeddings	0.0245898	0.0245724	0.00424847	0.00428202	-0.301067	0.0205553	0.0206093	0.530017	0.0489656	0.0488259	-0.596711	0.012485	0.0124772	-0.349397
248	Gene embeddings	0.0244597	0.0244317	0.0541537	0.0542167	-0.73163	0.0095171	0.00944047	-0.296592	0.00970836	0.00963781	-0.0504678	0.0136198	0.0135668	0.103705
59	Gene embeddings	0.0243665	0.0243581	0.0195943	0.0194956	-0.561095	0.0144286	0.014446	0.396334	0.0390767	0.0391327	-0.487818	0.00959018	0.00956977	0.394192
38	Gene embeddings	0.0242659	0.0242771	0.012966	0.012882	0.375808	0.0363374	0.0363469	-0.582048	0.0234944	0.0236024	0.63524	0.00901608	0.009043	-0.470835
168	Gene embeddings	0.0242074	0.0242588	0.0185615	0.0185755	0.288584	0.0368394	0.0369437	-0.614873	0.0172213	0.0172573	-0.492237	0.00757673	0.00764654	-0.26188
class_transporter	Tabular features	0.0241461	0.0564768	0.00680867	0.0171244	0.402346	0	0		0.0656295	0.152306	0.676956	0	0
PC79	Protein embeddings	0.02398	0.0239445	0.0241639	0.024196	0.724092	0.025987	0.0259698	0.602584	0.021789	0.0216675	0.18471	0.0239854	0.0238367	-0.539416
af_pockets_0	Tabular features	0.023918	0.0238783	0.00572511	0.00572622	-0.362974	0.0123945	0.0123479	0.497302	0.0536344	0.0535608	-0.782345	0.00621755	0.00595925	0.108054
137	Gene embeddings	0.0239017	0.0239205	0.00669062	0.00669841	-0.13031	0.0371731	0.0371674	0.615114	0.0278413	0.0278959	0.132433	0.0277691	0.0278769	0.722304
236	Gene embeddings	0.0238401	0.0239014	0.0244712	0.0246196	-0.555345	0.0282653	0.0282262	0.619528	0.0187838	0.0188583	-0.346164	0.0150056	0.015136	0.229894
1	Gene embeddings	0.0237617	0.0237798	0.00671214	0.00675917	-0.201011	0.00765269	0.00767124	0.375715	0.0569204	0.0569089	-0.684596	0.0172919	0.0173754	-0.610288
226	Gene embeddings	0.0236679	0.0237257	0.0293846	0.0294478	-0.676785	0.00619852	0.00624549	0.0950126	0.0354207	0.0354836	-0.328999	0.00627334	0.00614772	0.170264
203	Gene embeddings	0.0235955	0.0235992	0.0562516	0.0562508	-0.671419	0.00741239	0.00741899	-0.35833	0.00712243	0.00712772	-0.409669	0.01795	0.0180325	-0.321081
48	Gene embeddings	0.0235832	0.0235975	0.0386331	0.0386612	0.730175	0.0252572	0.0252502	-0.237997	0.00685944	0.00688114	-0.026513	0.012947	0.0129937	0.0354719
PC27	Protein embeddings	0.0235378	0.0235256	0.0101398	0.0101642	-0.467205	0.0383224	0.0382302	-0.763071	0.0221511	0.0221824	-0.253832	0.0372858	0.0371867	0.721398
54	Gene embeddings	0.0234731	0.0234828	0.0142015	0.0141883	-0.166953	0.0406566	0.0407188	-0.734282	0.0155612	0.0155412	-0.500859	0.00861089	0.00865679	-0.407974
94	Gene embeddings	0.023441	0.0235149	0.0291721	0.0292482	0.589798	0.0117416	0.0117787	0.166474	0.0294092	0.0295177	-0.707079	0.00489898	0.00491488	0.0766142
161	Gene embeddings	0.0231638	0.0232339	0.0419757	0.0421024	0.528451	0.00998431	0.0100084	-0.505651	0.0175314	0.0175908	0.612591	0.0105343	0.0106334	0.471353
218	Gene embeddings	0.0230465	0.02308	0.0389284	0.0390318	-0.652587	0.00554583	0.00543736	0.270459	0.0246653	0.0247707	-0.356625	0.0488385	0.0494326	0.858962
45	Gene embeddings	0.022965	0.0229574	0.0371825	0.0372386	0.716166	0.0186743	0.0186824	-0.171708	0.0130383	0.0129512	0.194099	0.0117676	0.0116637	-0.212735
224	Gene embeddings	0.0229459	0.0230391	0.0193229	0.0194067	0.250195	0.0234244	0.0235488	-0.693174	0.0260905	0.0261619	0.629472	0.0153801	0.01535	0.278899
syn.oe	Tabular features	0.0228918	0.0229056	0.0203415	0.0201865	0.194748	0.0150932	0.0148587	0.163502	0.0332408	0.0336715	-0.674612	0.0201189	0.0198556	0.428152
191	Gene embeddings	0.0228778	0.0229444	0.0429011	0.0430382	0.644789	0.0184451	0.0185356	-0.566429	0.00728724	0.00725921	0.569308	0.0162531	0.0163015	-0.464695
PC103	Protein embeddings	0.0227854	0.0227526	0.0235949	0.0234945	-0.619206	0.0225076	0.0225433	0.580794	0.0222538	0.0222199	-0.637218	0.0250689	0.0248967	0.696533
232	Gene embeddings	0.0227772	0.0227895	0.0191008	0.018979	0.174969	0.0262226	0.0263181	-0.595285	0.023008	0.0230714	-0.285425	0.0299202	0.0300774	-0.672986
0	Gene embeddings	0.0227191	0.0226096	0.0423422	0.0419427	0.701458	0.00860037	0.00856472	-0.431747	0.0172147	0.0173214	-0.269544	0.00788702	0.00790181	-0.0633043
103	Gene embeddings	0.0226246	0.0226204	0.00590411	0.00580256	0.0439734	0.0449351	0.0449586	0.683635	0.0170346	0.0171	-0.0162213	0.00450712	0.0044477	-0.0666438
PC4	Protein embeddings	0.022587	0.0225812	0.0270937	0.0270992	-0.152322	0.0340318	0.0339954	0.429726	0.00663558	0.00664892	0.200754	0.0220625	0.0220385	0.514385
PC30	Protein embeddings	0.0225441	0.0224813	0.0469182	0.0467752	-0.521287	0.0067796	0.00679205	-0.455247	0.0139345	0.0138767	0.205077	0.0350253	0.0350848	0.749888
27	Gene embeddings	0.0225097	0.0224921	0.0135757	0.0135518	-0.652153	0.0323178	0.0324391	-0.638835	0.0216354	0.0214854	0.34093	0.0120926	0.0121828	-0.233745
124	Gene embeddings	0.0225007	0.0225449	0.0211602	0.0211869	-0.404031	0.0312372	0.0313007	-0.409796	0.0151046	0.0151471	-0.648279	0.0228139	0.0228402	0.519053
PC21	Protein embeddings	0.0224893	0.0224954	0.0191089	0.0191262	0.318633	0.0289404	0.0289341	0.657038	0.0194186	0.019426	-0.683971	0.0162855	0.0163209	0.757178
PC126	Protein embeddings	0.0224796	0.0225048	0.0316269	0.0316653	-0.669775	0.0211295	0.0211318	0.0622397	0.0146823	0.0147172	-0.0383577	0.0234657	0.0235316	0.497685
192	Gene embeddings	0.0223966	0.0224007	0.0234598	0.0234961	0.357482	0.00860036	0.00860611	-0.178262	0.0351297	0.0350998	0.510589	0.0460103	0.0461191	0.715875
65	Gene embeddings	0.0223765	0.0224224	0.0175425	0.0175483	-0.469397	0.0186891	0.0187266	-0.521534	0.0308979	0.0309924	0.499581	0.0070039	0.00708576	-0.163771
PC65	Protein embeddings	0.0222597	0.0222702	0.0295364	0.0295667	0.081934	0.0233795	0.0233855	0.252218	0.0138633	0.0138584	-0.655037	0.00682954	0.0068182	-0.298044
PC70	Protein embeddings	0.0222183	0.0222334	0.0271386	0.027141	-0.561434	0.0126714	0.012687	-0.320308	0.0268449	0.026872	0.539837	0.0151762	0.0150713	-0.602017
96	Gene embeddings	0.022121	0.0221688	0.00944943	0.00949263	-0.561122	0.0219847	0.022091	0.241374	0.0349287	0.0349228	-0.476628	0.00554597	0.00548891	0.162788
132	Gene embeddings	0.02208	0.0220566	0.0273041	0.0273712	0.1155	0.0163183	0.0163503	-0.484647	0.0226178	0.0224484	-0.121732	0.0134353	0.0134632	-0.54976
66	Gene embeddings	0.0219038	0.0219573	0.00139176	0.00140158	0.272144	0.0379011	0.0381153	0.680186	0.0264185	0.026355	-0.704522	0.00844614	0.00850197	-0.49361
PC34	Protein embeddings	0.0216953	0.0216783	0.0209379	0.020969	0.623323	0.0195727	0.0194855	-0.580974	0.0245753	0.0245803	0.387008	0.0137803	0.0138214	-0.572799
91	Gene embeddings	0.0216151	0.0216679	0.0368421	0.0369361	0.490228	0.012979	0.0130546	0.136702	0.0150242	0.015013	0.175363	0.0609179	0.0610804	0.701473
47	Gene embeddings	0.0215996	0.0216259	0.0102713	0.0103096	-0.280981	0.0161575	0.0162271	-0.313929	0.0383698	0.038341	0.586287	0.0101388	0.0101488	-0.0130597
240	Gene embeddings	0.0215253	0.0215542	0.0299042	0.0300348	-0.301712	0.0212011	0.0211015	-0.693926	0.0134706	0.0135262	0.485488	0.0200416	0.0200963	0.644415
125	Gene embeddings	0.0213766	0.0213274	0.0134616	0.013172	-0.429856	0.0197155	0.019745	-0.432627	0.0309525	0.0310651	0.758424	0.00950228	0.00947288	0.0905403
PC75	Protein embeddings	0.0212411	0.0212593	0.0313877	0.0313845	-0.740115	0.01709	0.0171251	0.646582	0.0152457	0.0152684	0.633343	0.00958859	0.00946672	-0.0885202
164	Gene embeddings	0.0212173	0.021224	0.0195198	0.0194861	0.578837	0.0389284	0.0390451	-0.699266	0.00520366	0.00514087	-0.02499	0.0299428	0.0299883	0.717755
181	Gene embeddings	0.0212131	0.0212307	0.0359682	0.035909	0.679698	0.0119202	0.0119439	-0.177929	0.015751	0.0158391	0.430745	0.0115719	0.0116399	-0.168761
PC6	Protein embeddings	0.0212087	0.0212102	0.0249144	0.0248752	-0.468411	0.0167982	0.0168222	-0.348555	0.0219136	0.0219333	-0.646313	0.279017	0.280053	-0.894091
200	Gene embeddings	0.0211722	0.021255	0.0438938	0.0440501	-0.637835	0.0115609	0.0116038	0.178129	0.00806199	0.00811114	-0.0508623	0.015361	0.0153367	0.586595
178	Gene embeddings	0.0210856	0.0211473	0.0521443	0.0523337	-0.431195	0.00669439	0.00668496	-0.143507	0.00441826	0.00442322	0.0521349	0.0506783	0.0507174	-0.81302
PC111	Protein embeddings	0.0210511	0.0210378	0.0228378	0.022797	0.428073	0.0178857	0.0179067	0.0667942	0.0224297	0.0224097	-0.0668173	0.020851	0.020816	-0.610136
211	Gene embeddings	0.021026	0.0210845	0.0185727	0.0186356	0.19401	0.0366881	0.0368092	0.603471	0.00781725	0.00780877	0.37879	0.0122286	0.0122045	0.622654
gtex_tau	Tabular features	0.0209982	0.021006	0.0325286	0.0325441	0.692583	0.0191401	0.0191547	0.432345	0.0113258	0.0113192	0.277394	0.0125165	0.0121427	-0.282123
194	Gene embeddings	0.0209896	0.0210108	0.0399216	0.0399255	-0.651148	0.00979175	0.00979592	0.0624627	0.0132554	0.0133109	-0.208213	0.0259027	0.0257607	-0.337849
PC118	Protein embeddings	0.0209228	0.020897	0.0402165	0.0402292	0.735872	0.0121871	0.0121619	0.106116	0.0103648	0.0102998	-0.203981	0.0441689	0.0442826	0.725758
protein_length	Tabular features	0.0208096	0.0208054	0.0105912	0.0105881	0.431982	0.0225839	0.022658	0.631874	0.0292539	0.0291702	-0.637645	0.0245328	0.024296	0.389537
PC12	Protein embeddings	0.0207488	0.0207106	0.00586705	0.00588318	0.266846	0.0307179	0.0306261	-0.488436	0.0256613	0.0256224	0.638822	0.014758	0.0148192	0.414531
185	Gene embeddings	0.0206783	0.0206771	0.0407526	0.0406826	0.644269	0.014901	0.014968	0.0290526	0.00638142	0.00638088	0.161072	0.0167447	0.0167371	-0.522395
PC112	Protein embeddings	0.020677	0.0206387	0.00787195	0.00784277	-0.419942	0.0188401	0.0188363	0.421652	0.0353189	0.0352369	-0.681218	0.0270066	0.0271017	0.629971
163	Gene embeddings	0.0206657	0.0207342	0.0315823	0.0316278	-0.118664	0.00625374	0.00628616	-0.412768	0.0241611	0.0242886	-0.606054	0.00642661	0.00645513	-0.286262
101	Gene embeddings	0.0206391	0.0206901	0.0183656	0.0183752	0.200615	0.0106105	0.0105658	0.138713	0.0329412	0.0331294	-0.358712	0.0293309	0.0290043	-0.565
68	Gene embeddings	0.0205576	0.0206417	0.0185607	0.0186545	-0.396947	0.0323502	0.0324814	0.0768926	0.010762	0.0107893	0.098078	0.00452632	0.00455799	-0.333816
85	Gene embeddings	0.020327	0.0203128	0.0225511	0.022649	0.659833	0.00888591	0.00879879	-0.39725	0.029544	0.0294905	0.520125	0.0116745	0.0116464	-0.390183
130	Gene embeddings	0.0202806	0.0203312	0.0219908	0.0220421	0.564202	0.023208	0.0232494	-0.297401	0.0156431	0.015702	0.680732	0.0130324	0.0129748	0.335046
79	Gene embeddings	0.0202571	0.020289	0.0126536	0.0126555	0.145764	0.0377869	0.037856	0.575873	0.0103309	0.0103555	-0.143509	0.0128916	0.0129536	0.508703
55	Gene embeddings	0.0201922	0.0202254	0.0104904	0.0104813	-0.428456	0.0384769	0.0386265	-0.704327	0.0116091	0.0115685	0.437226	0.0234044	0.0231573	0.675203
158	Gene embeddings	0.0201405	0.0201666	0.0199087	0.0199867	0.579681	0.0083941	0.00833128	-0.145358	0.0321187	0.0321818	0.635533	0.00970736	0.00963479	-0.290358
71	Gene embeddings	0.0199304	0.0199438	0.0080382	0.00805709	-0.281585	0.0130996	0.0130501	0.348401	0.0386534	0.0387243	-0.285731	0.00656359	0.00651315	-0.0728113
PC102	Protein embeddings	0.0197704	0.0197533	0.0154817	0.0154076	-0.511428	0.00624544	0.00624524	0.176384	0.0375841	0.0376069	0.719121	0.0230726	0.0231065	0.677417
PC20	Protein embeddings	0.0196536	0.019655	0.0178111	0.01784	0.00623437	0.0320781	0.0320783	-0.696828	0.00907169	0.00904682	-0.558973	0.0113586	0.0113387	0.112537
170	Gene embeddings	0.0195772	0.019605	0.0173846	0.0173875	-0.649606	0.020062	0.0201103	-0.623951	0.0212849	0.0213171	0.508686	0.00466841	0.00460728	0.10296
182	Gene embeddings	0.0194068	0.0193994	0.0130963	0.0130378	0.0577756	0.0225898	0.0226583	-0.467391	0.0225342	0.022502	0.612514	0.010182	0.0100979	-0.00991415
PC120	Protein embeddings	0.0192816	0.019264	0.010904	0.0108719	-0.188233	0.0145444	0.0145632	-0.492364	0.0323963	0.0323569	0.68085	0.0127998	0.0127	-0.23556
PC127	Protein embeddings	0.0192587	0.019257	0.00979348	0.00980455	0.0253182	0.0108168	0.0108173	-0.0513777	0.0371658	0.0371492	-0.676311	0.036104	0.0362708	-0.722927
78	Gene embeddings	0.0191764	0.0191278	0.00351489	0.00353142	-0.0158184	0.0407404	0.0405731	-0.384013	0.0132739	0.0132788	0.0113499	0.0103255	0.0103102	-0.083254
77	Gene embeddings	0.0191482	0.019196	0.0116256	0.0116904	0.280954	0.0195262	0.0195298	-0.663867	0.0262929	0.0263677	0.625802	0.0307491	0.0303962	0.697671
PC55	Protein embeddings	0.019042	0.019005	0.0113319	0.0113005	0.1401	0.0186901	0.0185999	0.00216477	0.0271041	0.0271146	0.518492	0.0208139	0.0208157	-0.455796
PC71	Protein embeddings	0.0190038	0.0190172	0.0174725	0.0175118	-0.20289	0.030379	0.0303549	0.191694	0.00915987	0.00918506	-0.239213	0.0118437	0.0117327	0.296974
PC107	Protein embeddings	0.0189703	0.0189351	0.0324407	0.0323861	0.748187	0.0154791	0.0154662	-0.576375	0.00899108	0.00895289	-0.213046	0.00728805	0.00724296	0.00105814
109	Gene embeddings	0.0189457	0.0189029	0.0157915	0.0157637	-0.0711384	0.0220444	0.0218864	0.543413	0.0190012	0.0190585	0.279514	0.0407306	0.0410492	0.512289
172	Gene embeddings	0.0189252	0.0189187	0.0276308	0.0276377	-0.473363	0.0176232	0.0175467	-0.521285	0.0115216	0.0115716	-0.401164	0.0101877	0.00998399	-0.478469
212	Gene embeddings	0.0188396	0.0189049	0.00327284	0.00328976	-0.163225	0.0389732	0.0390789	-0.592341	0.0142728	0.0143461	0.553292	0.127218	0.127835	-0.89052
53	Gene embeddings	0.018813	0.0188106	0.0136652	0.0136319	0.614656	0.0194236	0.0194348	-0.000821102	0.0233503	0.0233651	-0.430405	0.0271136	0.0268973	0.690679
PC22	Protein embeddings	0.0186668	0.018629	0.0199984	0.0199699	0.589416	0.0227609	0.0227349	-0.616149	0.013241	0.0131823	0.587608	0.0113921	0.011327	0.169222
222	Gene embeddings	0.0184645	0.018496	0.00825257	0.0083082	-0.445759	0.0374829	0.0374609	-0.605103	0.00965805	0.0097188	0.312678	0.0131623	0.0130382	0.208885
34	Gene embeddings	0.0183879	0.0183873	0.0163422	0.0164152	-0.585714	0.0279776	0.0278639	0.345057	0.0108441	0.0108828	-0.14042	0.0100186	0.0100351	0.0772684
30	Gene embeddings	0.0183613	0.0183815	0.0150765	0.0150094	0.487234	0.0158753	0.0159604	0.642407	0.0241319	0.0241746	0.684898	0.00712288	0.00701501	0.0174419
PC58	Protein embeddings	0.0182851	0.018233	0.0119956	0.0119898	0.226165	0.0238546	0.0237271	0.657786	0.0190051	0.0189821	-0.124279	0.0236601	0.0235112	-0.636115
186	Gene embeddings	0.018214	0.0182498	0.0131493	0.0132175	-0.600929	0.028885	0.0289685	-0.53953	0.0126078	0.0125634	0.401342	0.013435	0.0135075	-0.591268
PC14	Protein embeddings	0.0182047	0.0182052	0.0133929	0.0134096	0.33943	0.0351034	0.0350989	0.62193	0.00611796	0.00610708	0.0734723	0.0123893	0.0123284	0.201012
PC104	Protein embeddings	0.0182002	0.018201	0.0169431	0.0169723	0.570988	0.0163973	0.0163872	-0.324464	0.0212603	0.0212436	0.508715	0.0165966	0.0165152	-0.0104815
PC69	Protein embeddings	0.0181589	0.018145	0.0240194	0.0239963	0.567223	0.0143239	0.0143313	0.119524	0.0161335	0.0161075	-0.0733433	0.0284326	0.0285202	-0.683921
6	Gene embeddings	0.0180538	0.0179962	0.0193185	0.0192533	0.225806	0.00836248	0.00834327	-0.505515	0.0264803	0.0263921	0.104768	0.0283322	0.0284884	-0.552861
PC89	Protein embeddings	0.018028	0.0180121	0.0148553	0.0148536	-0.63614	0.0152933	0.0152803	-0.311644	0.0239355	0.0239023	0.471733	0.0129204	0.0128001	0.277825
112	Gene embeddings	0.0180269	0.0178717	0.0227176	0.0222866	-0.324093	0.0231602	0.0230796	0.23152	0.00820298	0.00824901	-0.113872	0.00934638	0.00932662	0.0997967
221	Gene embeddings	0.017987	0.0180077	0.0142622	0.0142769	-0.251699	0.0174158	0.0173947	-0.644182	0.022283	0.0223513	0.563877	0.0126568	0.0124875	0.36835
152	Gene embeddings	0.0179702	0.0179778	0.00958212	0.00957444	0.475558	0.0259091	0.0259389	-0.533946	0.0184196	0.0184202	0.632218	0.029856	0.0300657	-0.766804
PC67	Protein embeddings	0.0179546	0.0179412	0.0132822	0.0133106	-0.487613	0.0204788	0.0203931	-0.0230596	0.0201027	0.0201198	-0.0110445	0.0154495	0.0154375	-0.582706
PC18	Protein embeddings	0.0179313	0.0178854	0.0105103	0.0105135	0.268799	0.0162014	0.0160828	-0.0883304	0.0270821	0.0270599	0.443559	0.051358	0.0513437	-0.754558
PC24	Protein embeddings	0.0179276	0.0178642	0.0142958	0.0141603	0.187885	0.0152206	0.015208	0.34743	0.0242664	0.0242243	-0.500428	0.0262137	0.0262809	0.65044
150	Gene embeddings	0.017818	0.0178116	0.0212508	0.0212341	-0.175855	0.0149713	0.0149749	0.318619	0.017232	0.0172258	0.198678	0.0186107	0.0186489	-0.475926
PC16	Protein embeddings	0.0178053	0.0178155	0.0145719	0.0145756	0.0109853	0.00847838	0.0084961	-0.0202497	0.0303656	0.0303749	0.608859	0.0227964	0.0227165	0.740151
PC96	Protein embeddings	0.0177834	0.017798	0.0177546	0.0177802	-0.449874	0.011838	0.0118304	-0.316119	0.0237575	0.0237836	-0.585226	0.0244892	0.0244274	0.228569
131	Gene embeddings	0.0176886	0.0176768	0.0281537	0.0281533	0.592303	0.00785355	0.00780289	0.498299	0.0170586	0.0170743	0.669452	0.012095	0.0121859	0.423997
148	Gene embeddings	0.0176448	0.0177035	0.0420823	0.0421901	0.671493	0.0108522	0.0109206	-0.0364229	0	0		0.0299654	0.0300246	0.43112
13	Gene embeddings	0.0176336	0.0176301	0.0222174	0.022192	-0.713617	0.00935546	0.00931839	0.32284	0.0213279	0.02138	-0.49197	0.00636267	0.0063766	-0.0820865
57	Gene embeddings	0.0175114	0.0175192	0.0324	0.0323696	-0.339571	0.0105418	0.0106068	-0.306635	0.00959226	0.00958127	-0.0237439	0.0252407	0.0252932	-0.664103
80	Gene embeddings	0.0174876	0.017481	0.0122895	0.0122874	-0.0692009	0.0242975	0.0242652	0.506644	0.0158758	0.0158903	-0.186747	0.0349934	0.035179	-0.758842
3	Gene embeddings	0.0173036	0.0173512	0.0117708	0.0117777	0.156016	0.00413898	0.00417002	0.258239	0.0360008	0.0361059	0.70191	0.0153638	0.0152837	0.380683
PC61	Protein embeddings	0.0172375	0.0172453	0.0276956	0.0277213	0.198381	0.0111303	0.0111205	0.0461589	0.0128865	0.0128942	-0.168276	0.0229215	0.0228794	0.586958
PC56	Protein embeddings	0.0172234	0.0172261	0.0186453	0.0185976	0.311369	0.0224129	0.0224502	-0.683846	0.010612	0.0106305	0.397183	0.0188817	0.0188127	-0.576066
PC100	Protein embeddings	0.0172215	0.0172184	0.0192356	0.0192289	-0.0631074	0.00927185	0.00923445	0.190241	0.0231571	0.0231919	-0.46566	0.0121697	0.0121939	-0.288037
193	Gene embeddings	0.0171779	0.0172005	0.0221248	0.0221718	0.352982	0.0170572	0.0170787	-0.169001	0.0123519	0.012351	-0.209264	0.0193707	0.0194387	0.721065
PC117	Protein embeddings	0.0171682	0.0171543	0.013946	0.0139484	0.0539915	0.0257881	0.0258206	-0.36178	0.0117704	0.0116941	0.046847	0.026891	0.0268627	0.565228
84	Gene embeddings	0.0171635	0.0171668	0.0175508	0.0175622	-0.485757	0.0285714	0.0285324	-0.679632	0.00536835	0.00540566	-0.0293641	0.0118024	0.0115973	0.167917
160	Gene embeddings	0.0171603	0.0172061	0.0151204	0.0151331	-0.363292	0.0194635	0.0195886	0.503197	0.0168969	0.0168968	-0.23488	0.0150162	0.0149753	-0.561132
PC36	Protein embeddings	0.0171042	0.0170841	0.0136784	0.0136342	-0.252633	0.0228339	0.0228046	0.136588	0.0148001	0.0148134	0.0227497	0.00923125	0.00924247	0.0333275
114	Gene embeddings	0.0168663	0.0169169	0.0157464	0.0158164	-0.355713	0.0162842	0.0163496	0.187731	0.0185682	0.0185846	-0.600862	0.00965607	0.00960223	-0.480061
143	Gene embeddings	0.0168536	0.016797	0.00891931	0.00889237	-0.464677	0.0297594	0.0295694	-0.580862	0.0118821	0.0119292	0.0197753	0.0358446	0.0360964	-0.717921
93	Gene embeddings	0.0167762	0.0168428	0.0105442	0.0106274	0.190969	0.0093353	0.00928157	-0.0683212	0.0304491	0.0306195	-0.64175	0.0102959	0.010359	-0.335985
41	Gene embeddings	0.0167634	0.0167812	0.00849179	0.008468	0.423955	0.0112279	0.011292	0.332889	0.0305704	0.0305836	0.51216	0.00451975	0.00450382	0.424574
90	Gene embeddings	0.0167085	0.0166676	0.00127394	0.00128014	-0.211018	0.0134305	0.0135037	0.433347	0.035421	0.0352191	-0.376273	0.0277031	0.0278071	0.730463
PC94	Protein embeddings	0.0165672	0.0165801	0.0311685	0.0312043	-0.701457	0.00549901	0.00548472	-0.0549421	0.013034	0.0130513	0.109264	0.0443611	0.0444059	0.749503
PC42	Protein embeddings	0.0165354	0.0164952	0.00285147	0.0028322	0.0245988	0.0169946	0.0169937	-0.0257486	0.02976	0.0296598	0.570622	0.0291124	0.0292153	0.713765
29	Gene embeddings	0.0164471	0.0164226	0.00690962	0.00691991	0.496859	0.0147267	0.0147221	0.40014	0.027705	0.0276257	-0.274509	0.0175545	0.0175792	-0.482831
PC76	Protein embeddings	0.0164301	0.0164199	0.0132034	0.0131078	-0.420662	0.0289551	0.0290151	-0.661205	0.00713184	0.00713695	0.258812	0.0188281	0.0186874	0.513578
16	Gene embeddings	0.0163375	0.0163936	0.00416328	0.00418795	0.367171	0.0233057	0.0233652	-0.587424	0.0215435	0.0216276	0.391429	0.0163824	0.0163271	-0.727048
PC32	Protein embeddings	0.0163129	0.0163195	0.0175865	0.0176206	0.425531	0.0130099	0.0130213	-0.529211	0.0183424	0.0183167	-0.538782	0.0091436	0.00914812	0.427634
39	Gene embeddings	0.016305	0.0163323	0.0307484	0.0308041	0.702367	0.010978	0.0109828	0.202886	0.00718856	0.0072101	0.361346	0.00972469	0.00966017	-0.476936
251	Gene embeddings	0.0162999	0.0163446	0.0110757	0.0110158	0.151356	0.0108071	0.0108457	-0.469116	0.0270168	0.0271722	-0.628477	0.0208929	0.0209805	0.415052
PC47	Protein embeddings	0.0162876	0.0162752	0.0321347	0.032126	0.637912	0.00795506	0.00791147	0.195344	0.00877303	0.00878819	0.371099	0.0621752	0.0622501	-0.61636
134	Gene embeddings	0.0162668	0.0163084	0.0299343	0.0300616	0.70616	0.00802047	0.00799627	0.0933245	0.0108456	0.0108672	0.646934	0.00719735	0.00700496	-0.235636
225	Gene embeddings	0.0162174	0.0160825	0.017378	0.0173253	0.0594659	0	0		0.0312741	0.0309222	0.472856	0.0224056	0.0224681	-0.633344
157	Gene embeddings	0.0162091	0.0162287	0.0270743	0.027055	-0.332598	0.0118296	0.0119018	0.375211	0.00972347	0.00972918	0.292127	0.0116444	0.0117208	-0.039025
179	Gene embeddings	0.0161976	0.016217	0.032582	0.032566	-0.605512	0.00473779	0.00476304	-0.0341734	0.0112732	0.0113218	0.29678	0.0124676	0.0125806	-0.553794
159	Gene embeddings	0.0161372	0.0161404	0.00552553	0.00547678	-0.18185	0.0247068	0.0247224	0.589123	0.0181793	0.0182221	-0.0599083	0.0211252	0.0209545	0.626889
201	Gene embeddings	0.016126	0.0161543	0.010326	0.0103764	0.0243538	0.0304288	0.0304241	0.563944	0.00762319	0.00766231	-0.293456	0.0290642	0.0289988	0.667329
204	Gene embeddings	0.0161134	0.0161365	0.00392296	0.00394238	-0.390184	0.0112497	0.0112468	0.472648	0.0331674	0.0332204	0.618042	0.00634956	0.00637853	-0.0770702
PC74	Protein embeddings	0.0160564	0.0160559	0.0239881	0.0239827	-0.660433	0.0133006	0.013307	0.485528	0.0108804	0.0108779	0.0645034	0.013264	0.0132446	-0.607818
242	Gene embeddings	0.015982	0.0159374	0.0172539	0.0173354	0.416778	0.017095	0.0169068	0.340995	0.0135972	0.0135701	0.0567813	0.0245651	0.0247736	0.637999
98	Gene embeddings	0.0159798	0.0160288	0.0305863	0.0306592	-0.599018	0.00937256	0.00939864	0.468132	0.00798043	0.00802861	0.488963	0.0347916	0.0348694	0.256935
61	Gene embeddings	0.0158715	0.0159005	0.00850493	0.00852436	-0.0118098	0.0128773	0.0128438	0.0199579	0.0262322	0.0263332	0.613203	0.00661272	0.0066571	-0.292183
151	Gene embeddings	0.0157916	0.0158128	0.016555	0.0166263	0.590485	0.0109396	0.0109781	-0.326523	0.0198801	0.019834	-0.563929	0.0141324	0.013872	0.103535
162	Gene embeddings	0.0156142	0.0155963	0.0164607	0.0165386	-0.473095	0.0152419	0.0151916	0.501195	0.0151399	0.0150587	-0.270708	0.013586	0.0135587	0.0545552
PC124	Protein embeddings	0.0154899	0.015492	0.0163291	0.0163354	-0.14135	0.0103422	0.0103423	-0.228912	0.0197984	0.0197982	0.449639	0.0262302	0.0261367	-0.641446
238	Gene embeddings	0.0154554	0.0155037	0.00916701	0.00922051	0.295905	0.0194046	0.0193894	-0.635379	0.0177946	0.0179012	-0.414093	0.00519498	0.00512182	0.152178
PC95	Protein embeddings	0.0154483	0.0154559	0.0166223	0.01663	0.0641284	0.0236854	0.0236943	0.651805	0.00603712	0.00604331	-0.0480039	0.0199575	0.0197046	0.339877
PC123	Protein embeddings	0.0154389	0.0154079	0.0258058	0.0257807	0.512355	0.0117877	0.0117075	-0.37824	0.00872337	0.00873536	0.482945	0.0118574	0.0118057	-0.0192155
PC50	Protein embeddings	0.0153106	0.0153059	0.0100821	0.0100965	0.0227556	0.0212843	0.021314	0.473048	0.0145654	0.0145071	0.0641504	0.00865217	0.00859571	-0.509432
230	Gene embeddings	0.0152995	0.0153493	0.0177871	0.0178624	-0.152316	0.0165252	0.0165994	-0.477837	0.0115862	0.011586	0.0305994	0.00924085	0.00924925	0.135156
49	Gene embeddings	0.0150656	0.0151033	0.0258591	0.0260192	-0.544565	0.00444662	0.00447741	0.0811105	0.014891	0.0148133	-0.66137	0.00399434	0.00395257	-0.21292
11	Gene embeddings	0.0150389	0.0150724	0.00203368	0.00203504	0.257453	0.0222926	0.0223392	-0.59589	0.0207903	0.0208429	0.708762	0.00777525	0.00782273	-0.319302
PC73	Protein embeddings	0.0150047	0.0149819	0.0143294	0.014242	-0.387052	0.00947554	0.00947574	-0.198709	0.0212091	0.0212278	0.651958	0.0149779	0.0148941	0.420644
110	Gene embeddings	0.0149617	0.0149525	0.0118357	0.0117269	-0.17705	0.00579463	0.00582266	0.223626	0.0272547	0.027308	-0.486322	0.035901	0.0360254	-0.721769
badonyi_plof	Tabular features	0.0149597	0.0149512	0.0200036	0.0199864	-0.421035	0.0182471	0.0182224	0.518804	0.00662859	0.00664498	0.0356404	0.0240947	0.0237854	-0.355017
hasPocket	Tabular features	0.014901	0.0404361	0	0		0.0411816	0.114168	0.665249	0.00352138	0.00713972	0.34745	0.106091	0.772967	0.385455
PC10	Protein embeddings	0.014878	0.0148833	0.00553762	0.00548461	-0.0451828	0.0326961	0.0327522	-0.553433	0.00640013	0.00641302	-0.488206	0.0700106	0.0696765	-0.835515
180	Gene embeddings	0.0148622	0.0148818	0.00235614	0.0023738	-0.217233	0.0262191	0.0262264	0.292515	0.0160113	0.0160453	-0.585284	0.101028	0.101824	0.804677
220	Gene embeddings	0.0148017	0.014847	0.0196558	0.0196625	-0.662173	0.0109776	0.0110197	0.261163	0.0137717	0.0138587	-0.184393	0.015361	0.0154355	-0.663957
121	Gene embeddings	0.0147622	0.0147816	0.014932	0.0149293	0.358073	0.0208396	0.0209951	0.555284	0.00851512	0.00842036	-0.130628	0.0207439	0.0208433	0.589184
104	Gene embeddings	0.0147207	0.0147392	0.0288981	0.0289441	-0.217531	0.0107351	0.0107491	0.155838	0.00452898	0.00452428	-0.0458116	0.0244407	0.0246996	-0.469964
120	Gene embeddings	0.0146914	0.0146624	0.0258407	0.0258531	0.563673	0.0135632	0.0135359	0.539118	0.00467022	0.00459836	-0.187187	0.0189348	0.0189995	-0.0847044
175	Gene embeddings	0.0146046	0.0146399	0.0207305	0.0208037	0.569469	0.00844932	0.00851151	-0.0266826	0.014634	0.0146045	0.292429	0.0147914	0.0148574	-0.311808
PC110	Protein embeddings	0.0145945	0.0145523	0.00620782	0.00615937	0.272257	0.0144928	0.0144314	0.565792	0.0230829	0.023066	-0.346726	0.0793693	0.0795475	-0.825871
255	Gene embeddings	0.014474	0.0145002	0.0115705	0.0116134	0.221823	0.022856	0.0228234	0.261928	0.00899536	0.009064	0.262694	0.0122102	0.0123032	-0.644654
lof.oe_ci.upper	Tabular features	0.0144272	0.0143226	0.0175391	0.0171799	0.523916	0.0127725	0.0128511	0.135085	0.0129699	0.0129369	-0.370756	0.0109678	0.0112688	-0.429649
171	Gene embeddings	0.0144038	0.0144511	0.014836	0.0149227	-0.183188	0.0161251	0.0161904	-0.553008	0.0122502	0.01224	-0.249563	0.0571707	0.0572056	-0.705316
74	Gene embeddings	0.0142983	0.0142846	0.0121719	0.0122183	0.616298	0.0116019	0.0116087	0.4348	0.0191212	0.0190269	-0.567517	0.0343928	0.0346129	0.649484
199	Gene embeddings	0.0142774	0.0142579	0.0180345	0.0178591	0.0950512	0.00600073	0.00601658	-0.125133	0.0187972	0.0188981	-0.230207	0.013368	0.0134265	0.234133
PC87	Protein embeddings	0.0141688	0.0141637	0.0049951	0.00497267	-0.283993	0.0190297	0.0190757	-0.125052	0.0184815	0.0184426	0.55204	0.0124422	0.0124716	-0.10431
149	Gene embeddings	0.0140976	0.0140761	0.0116764	0.0116479	-0.263786	0.0145105	0.0144104	-0.294592	0.0161059	0.0161702	-0.279785	0.0419309	0.0422191	-0.684937
PC72	Protein embeddings	0.0140555	0.0140469	0.0233558	0.0233691	-0.432782	0.00529973	0.00527167	-0.350513	0.0135111	0.0134998	0.389651	0.0213289	0.0213025	-0.381062
PC114	Protein embeddings	0.0140246	0.0140259	0.014065	0.0140744	0.553008	0.00810275	0.00811722	0.568275	0.019906	0.0198861	-0.703386	0.0208985	0.0208886	-0.668461
23	Gene embeddings	0.0140131	0.0140105	0.00556285	0.0055848	0.00547241	0.0189693	0.0188831	0.500723	0.0175072	0.0175636	-0.24998	0.00673504	0.00674061	-0.479179
PC8	Protein embeddings	0.0140123	0.0140136	0.0189412	0.0189583	-0.00500852	0.0113633	0.0113784	0.502329	0.0117323	0.011704	0.185489	0.0214654	0.0215168	-0.278087
128	Gene embeddings	0.0139691	0.0139814	0.0272637	0.0273475	0.562259	0.00810135	0.00801727	-0.357693	0.00654244	0.00657955	-0.00481464	0.0110631	0.0110406	-0.0633034
lof.pRec	Tabular features	0.0139019	0.0139868	0.0116465	0.0116014	-0.464065	0.0190057	0.0195088	0.195791	0.0110536	0.0108503	0.35979	0.0115309	0.0117214	0.246536
197	Gene embeddings	0.0138299	0.0138607	0.00802377	0.00802981	-0.456408	0.0155532	0.0156161	-0.563644	0.0179127	0.0179363	0.343944	0.0317735	0.0320544	-0.591413
67	Gene embeddings	0.01379	0.0137708	0.00664773	0.00663368	0.434565	0.0196347	0.0196808	-0.280137	0.0150876	0.014998	-0.0722697	0.0119707	0.0119644	-0.267509
26	Gene embeddings	0.0137611	0.0137932	0.0205333	0.020574	-0.564846	0.00496626	0.00497365	-0.432264	0.0157837	0.0158318	-0.0944121	0.0589291	0.059125	-0.827618
PC5	Protein embeddings	0.0136734	0.0136891	0.0134796	0.0135119	-0.457135	0.0148034	0.0148111	-0.377756	0.0127373	0.0127443	-0.0999896	0.0238986	0.023608	-0.489845
198	Gene embeddings	0.0136266	0.013685	0.0102147	0.0102371	0.55556	0.00665871	0.00670501	-0.184159	0.0240063	0.0241129	0.168978	0.0220466	0.0217971	-0.349087
156	Gene embeddings	0.0135686	0.0135704	0.0138436	0.0139035	-0.347065	0.0175126	0.0174553	0.299709	0.00934965	0.00935237	-0.338198	0.0121112	0.0121466	0.262723
PC63	Protein embeddings	0.0134435	0.0134639	0.00975112	0.00976178	0.561356	0.0136082	0.013628	0.312792	0.0169711	0.0170019	-0.496655	0.0130873	0.0130996	-0.371837
115	Gene embeddings	0.0134086	0.013418	0.00470051	0.00473576	0.285532	0.0175375	0.0174677	-0.408299	0.0179877	0.0180507	-0.479256	0.0421288	0.0421252	-0.584685
class_vgic	Tabular features	0.0133871	0.0783884	0.0266511	0.147921	0.42525	0.0135102	0.0872445	0.408296	0	0		0.0368871	0.963852	0.227647
PC109	Protein embeddings	0.0133308	0.0133198	0.0109688	0.0109683	-0.518939	0.0168502	0.016788	-0.0439779	0.0121735	0.012203	0.233372	0.0156758	0.015459	0.0715039
28	Gene embeddings	0.0132956	0.013308	0.00977028	0.00977266	0.540171	0.0189956	0.0190239	0.601818	0.0111209	0.0111276	-0.310117	0.0175375	0.0176471	0.616828
206	Gene embeddings	0.0132725	0.0133231	0.0201657	0.0202226	0.375321	0.0115902	0.0116587	-0.475486	0.00806151	0.00808802	0.150446	0.0291729	0.0293738	0.59615
207	Gene embeddings	0.0132566	0.0132625	0.00822872	0.00813213	-0.0909178	0.0131256	0.0131605	-0.104941	0.0184155	0.018495	-0.209879	0.023947	0.0241142	0.357764
82	Gene embeddings	0.013093	0.013123	0.0124764	0.0125093	0.180131	0.0166998	0.0167123	-0.432761	0.0101028	0.0101474	-0.271932	0.0309782	0.0307159	0.101545
lof.oe	Tabular features	0.012978	0.0126512	0.00777008	0.00788364	-0.191183	0.0154296	0.0154948	-0.57939	0.0157343	0.0145752	-0.493661	0.0104435	0.0101133	-0.080104
42	Gene embeddings	0.0129516	0.0129075	0.0208811	0.0207524	-0.490696	0.0103987	0.0103722	0.357333	0.00757494	0.007598	0.00958829	0.0116055	0.0114451	-0.080699
14	Gene embeddings	0.0129011	0.0129307	0.0126114	0.0126537	-0.312273	0.01363	0.0136824	0.331396	0.0124618	0.0124561	-0.528119	0.00895226	0.00898505	0.654463
PC93	Protein embeddings	0.0128805	0.0128749	0.0045569	0.00455644	-0.257958	0.0217176	0.0217232	-0.378581	0.0123669	0.012345	0.652544	0.0174784	0.017506	0.444758
5	Gene embeddings	0.0128639	0.0128936	0.0154602	0.0155421	0.109895	0.0115523	0.0115347	0.151486	0.0115793	0.011604	-0.435445	0.0192209	0.0189584	-0.430804
133	Gene embeddings	0.0128041	0.0128711	0.00910129	0.00915433	-0.0632713	0.0146173	0.0147084	0.174556	0.0146938	0.0147506	0.0592639	0.00960736	0.00960667	-0.140112
PC43	Protein embeddings	0.0127754	0.0127682	0.014427	0.0144162	0.636492	0.0160963	0.0160671	-0.140508	0.007803	0.00782137	-0.0738979	0.0110392	0.0110638	0.605297
229	Gene embeddings	0.0127389	0.012671	0.0056704	0.00569414	-0.176736	0.0155788	0.0153913	0.554554	0.0169676	0.0169277	-0.105111	0.0168401	0.016921	-0.268937
badonyi_pdn	Tabular features	0.0127034	0.0126759	0.0127466	0.0126801	0.223582	0.0158577	0.0158597	0.495043	0.00950584	0.00948779	-0.241202	0.0160927	0.015874	0.0461819
241	Gene embeddings	0.012628	0.0126409	0.00407489	0.00408607	0.377376	0.0159903	0.0160058	-0.450527	0.0178187	0.017831	0.60756	0.0338927	0.0341991	-0.694241
PC1	Protein embeddings	0.012581	0.0125263	0.0124373	0.0123792	0.380563	0.0183963	0.0182762	-0.242808	0.00690931	0.00692366	-0.381094	0.173634	0.171756	-0.796663
PC82	Protein embeddings	0.0124665	0.0124723	0.00598774	0.00599896	-0.476871	0.0262401	0.0262376	-0.66091	0.00517164	0.00518025	-0.410433	0.0182892	0.0183283	-0.68377
PC106	Protein embeddings	0.0124591	0.0124626	0.0173575	0.017372	-0.555269	0.01272	0.0127168	0.582357	0.00729977	0.00729899	-0.375908	0.0158579	0.0158669	0.626651
138	Gene embeddings	0.0124115	0.0123852	0.00607028	0.00608339	0.223057	0.0148666	0.0149002	-0.0718819	0.0162976	0.016172	-0.276033	0.0237425	0.0233805	-0.545043
31	Gene embeddings	0.0123883	0.0124372	0.0108779	0.0109484	0.439463	0.00743383	0.00748218	0.342321	0.0188532	0.018881	-0.163295	0.00767835	0.00757939	0.540376
249	Gene embeddings	0.01237	0.0123735	0.020594	0.0206012	-0.49926	0.00389253	0.00388284	0.131297	0.0126236	0.0126364	0.287637	0.0326955	0.0328282	-0.726255
PC19	Protein embeddings	0.0123503	0.0123324	0.0156358	0.0156482	-0.474241	0.0128847	0.0128127	-0.447454	0.0085303	0.00853619	-0.279771	0.0123747	0.0122809	-0.0542586
PC86	Protein embeddings	0.0123033	0.0122904	0.00668995	0.00670416	0.153722	0.0130623	0.013029	-0.209185	0.0171576	0.0171382	0.282201	0.0102065	0.010171	-0.357395
167	Gene embeddings	0.0121324	0.0121513	0.026609	0.0266711	0.519149	0.00857402	0.00856316	0.291283	0.00121411	0.00121962	-0.282003	0.011192	0.0110727	-0.11641
243	Gene embeddings	0.0119382	0.0119006	0.00637208	0.00641651	-0.47073	0.0069218	0.00691209	-0.0842369	0.0225206	0.0223732	0.308807	0.00884541	0.00879437	-0.133657
PC39	Protein embeddings	0.0118827	0.0118944	0.0057287	0.00573741	0.294533	0.0197773	0.0197986	0.0544448	0.010142	0.0101473	-0.292097	0.0277316	0.0278226	-0.710414
250	Gene embeddings	0.0118166	0.0117644	0.0141758	0.0141371	-0.470038	0.0109815	0.0108495	-0.40569	0.0102923	0.0103066	-0.0789329	0.0279693	0.0276951	0.600279
141	Gene embeddings	0.0117946	0.0117982	0.00628178	0.00631565	0.145351	0.0131449	0.0131864	0.0295313	0.0159572	0.0158926	0.619992	0.011082	0.0110794	-0.499998
PC9	Protein embeddings	0.0117746	0.0117354	0.00896817	0.00899026	0.135514	0.0166402	0.0164943	-0.505789	0.00971548	0.00972164	-0.0601877	0.0248863	0.0246367	-0.547405
108	Gene embeddings	0.0117418	0.0117864	0.00164484	0.00164985	-0.174583	0.0130536	0.0131092	0.355945	0.0205271	0.0206001	0.586505	0.0533074	0.0535088	-0.795041
123	Gene embeddings	0.0116777	0.0116703	0.0169925	0.0170439	-0.488607	0.0118384	0.0117983	-0.291444	0.00620216	0.00616882	0.300133	0.0118269	0.0115617	-0.138362
187	Gene embeddings	0.0116249	0.011617	0.00911829	0.00917114	-0.293734	0.00966873	0.00962186	-0.0742517	0.0160876	0.016058	0.538383	0.0173805	0.0174402	-0.399002
202	Gene embeddings	0.0114186	0.011468	0.00781687	0.00783191	0.00845545	0.0194574	0.0195406	0.567906	0.00698148	0.00703146	-0.468755	0.00822255	0.00820498	-0.633183
60	Gene embeddings	0.0113768	0.0113527	0.00300674	0.00303048	-0.229992	0.0171879	0.0169985	0.576995	0.0139359	0.0140291	-0.578432	0.0127077	0.0125173	0.228168
37	Gene embeddings	0.0112952	0.0112206	0.00469948	0.00447407	-0.320605	0.0112889	0.0113018	-0.496647	0.0178974	0.017886	0.493321	0.0238738	0.0239865	-0.438177
147	Gene embeddings	0.0112484	0.0112367	0.0197429	0.0196248	-0.40487	0.0101943	0.0102503	0.521237	0.00380817	0.00383511	0.419659	0.00993262	0.00994908	-0.198711
PC3	Protein embeddings	0.0110492	0.0110598	0.00997526	0.00999074	-0.478763	0.0146966	0.0146958	0.550111	0.00847579	0.00849289	-0.121225	0.0106795	0.0106141	-0.0571165
PC81	Protein embeddings	0.0109073	0.0108505	0.0131565	0.0131525	-0.521136	0.00977149	0.00975377	-0.0204348	0.00979401	0.00964524	0.48231	0.0118448	0.0118285	-0.343254
169	Gene embeddings	0.0108607	0.0108757	0.0135185	0.0135269	-0.527906	0.00708562	0.0071239	0.349677	0.0119779	0.0119764	0.224303	0.0463589	0.0468311	-0.710988
219	Gene embeddings	0.0108435	0.0108093	0.0109516	0.0109191	0.537772	0.0163774	0.0163295	-0.428018	0.00520161	0.00517929	0.430251	0.01297	0.0129932	0.48531
40	Gene embeddings	0.0107833	0.0107313	0.00872671	0.00864384	-0.433667	0.00473821	0.00472455	-0.118275	0.0188849	0.0188255	0.421913	0.0144984	0.0144825	0.6795
76	Gene embeddings	0.0106904	0.0107179	0.00646495	0.00645738	-0.0144905	0.011606	0.0116479	0.433897	0.0140002	0.0140483	-0.442749	0.0293992	0.0294564	0.651447
PC37	Protein embeddings	0.0106072	0.0106081	0.00695211	0.00696095	-0.0838457	0.00553811	0.00554015	-0.395333	0.0193314	0.0193233	-0.665876	0.0155147	0.015538	0.412359
PC40	Protein embeddings	0.0104923	0.0104925	0.0158499	0.0158601	0.564277	0.00708516	0.00708642	-0.257007	0.00854196	0.00853109	0.325091	0.0110576	0.0109997	0.0200466
PC105	Protein embeddings	0.0104131	0.0103898	0.00533344	0.00527431	-0.176123	0.0182851	0.0183183	0.192926	0.00762079	0.00757682	0.320323	0.0206593	0.0207014	-0.416279
PC88	Protein embeddings	0.0104107	0.010379	0.00272329	0.00272843	-0.303737	0.00907565	0.00901693	-0.282011	0.0194332	0.0193916	0.401541	0.00904278	0.00899749	-0.311031
lof.pLI	Tabular features	0.0102963	0.0104511	0.00624	0.00653497	-0.0943635	0.0100899	0.0101612	-0.0550003	0.014559	0.0146572	-0.648798	0.0102221	0.0104655	0.0372349
lof.pNull	Tabular features	0.0102294	0.00964911	0.0128847	0.0117044	-0.2647	0.00547382	0.00532461	-0.26332	0.0123297	0.0119183	0.466446	0.00908979	0.0091376	0.458721
PC35	Protein embeddings	0.0102075	0.0102068	0.0162115	0.0161918	0.572759	0.0135334	0.0135496	-0.584274	0.000877652	0.00087896	0.309056	0.0162076	0.0162055	-0.0090343
245	Gene embeddings	0.00995808	0.0100111	0.00657928	0.00662862	-0.339539	0.00769559	0.0077214	-0.0146	0.0155994	0.0156833	0.598101	0.0113626	0.0113308	-0.00448482
62	Gene embeddings	0.00994519	0.00988147	0.0122064	0.0121183	0.650939	0.00376696	0.00377356	-0.3044	0.0138622	0.0137525	-0.557779	0.00897082	0.00893986	-0.0101465
PC41	Protein embeddings	0.00989664	0.00990825	0	0		0.0172334	0.017253	-0.126301	0.0124565	0.0124718	0.487324	0.00723735	0.00714783	0.0613689
139	Gene embeddings	0.00987254	0.0098787	0.00926071	0.00924673	0.280539	0.0151863	0.0152433	-0.408505	0.00517064	0.00514611	-0.143548	0.0091792	0.00918728	0.0317076
PC98	Protein embeddings	0.00963693	0.00963697	0.0052735	0.00527595	0.0132384	0.0122154	0.0122227	-0.170983	0.0114219	0.0114122	0.0426422	0.00803327	0.00784461	0.0466719
254	Gene embeddings	0.00939785	0.00939056	0.00362869	0.00363409	-0.432493	0.0111958	0.0112456	-0.145004	0.0133691	0.013292	0.0709649	0.0614902	0.0619849	-0.711819
106	Gene embeddings	0.00930405	0.0093094	0.00618203	0.00617781	0.00257571	0.0175413	0.0175469	-0.492071	0.00418882	0.00420343	-0.249675	0.0152404	0.0151614	-0.712855
231	Gene embeddings	0.00920592	0.00918637	0.00882846	0.00878297	0.240452	0.00863631	0.0086812	0.507578	0.010153	0.0100949	0.243778	0.0209327	0.0210213	-0.365534
252	Gene embeddings	0.00895898	0.00896113	0.013522	0.0135494	-0.368093	0.00614397	0.00610538	-0.414342	0.00721097	0.00722865	-0.115106	0.00892186	0.00899108	-0.406807
228	Gene embeddings	0.00886195	0.00889267	0.00917085	0.00922407	0.114152	0.0132303	0.01327	-0.387478	0.0041847	0.00418398	0.180877	0.0219646	0.0218821	0.679124
119	Gene embeddings	0.00885876	0.00882774	0.00359785	0.00361084	0.351875	0.0023419	0.0023527	0.277336	0.0206365	0.0205197	0.548575	0.0160496	0.0160456	-0.715745
12	Gene embeddings	0.00875254	0.00876655	0.00895729	0.00901876	-0.521951	0.00175139	0.00175581	0.0105625	0.015549	0.0155251	0.309795	0.0352001	0.0352852	-0.462796
19	Gene embeddings	0.00829258	0.00830067	0.00481092	0.00481409	0.221582	0.0107617	0.0107803	0.336509	0.00930508	0.00930763	-0.0518709	0.129927	0.130242	0.891078
154	Gene embeddings	0.00827601	0.00826309	0.00722464	0.00727319	-0.282784	0.00773879	0.007732	-0.267606	0.00986461	0.00978409	0.225773	0.012999	0.0128446	-0.599681
gofcards	Tabular features	0.00806439	0.0382891	0.00983421	0.0431503	0.295418	0.0117914	0.0589034	0.409498	0.00256751	0.0128135	0.206203	0.00889103	0.117726	0.238626
PC125	Protein embeddings	0.00779207	0.00779208	0.00355784	0.00356198	-0.234973	0.0100192	0.0100386	-0.534365	0.0097992	0.00977563	-0.189088	0.0123363	0.0122929	-0.461966
15	Gene embeddings	0.00771901	0.00772978	0.00465802	0.00469295	0.419256	0.00850845	0.00851591	0.0862308	0.00999056	0.00998047	-0.111511	0.0154047	0.0153124	0.195823
PC115	Protein embeddings	0.00717632	0.0071447	0.00803223	0.0080109	-0.00742112	0.00630182	0.00627157	0.196332	0.00719492	0.00715163	-0.112988	0.0561474	0.0561693	0.662243
class_tf	Tabular features	0.00713817	0.0951604	0.0214145	0.285481	0.294577	0	0		0	0		0.00219922	0.0166011	-0.256426
246	Gene embeddings	0.00706151	0.00705748	0.00701525	0.00703896	-0.0419761	0.00650569	0.0064884	0.237298	0.00766358	0.00764508	-0.558529	0.0119843	0.0120626	0.54799
8	Gene embeddings	0.00681283	0.00680236	0.00460579	0.00453577	-0.387429	0.00488255	0.00486394	-0.0117367	0.0109501	0.0110074	0.297637	0.00952455	0.0094392	0.351628
loc_membrane	Tabular features	0.00678106	0.00852122	0.0203432	0.0255637	0.380078	0	0		0	0		0.00118719	0.00193523	0.0603202
paralogMaxIdentityPercentage	Tabular features	0.00456141	0.00635051	0.00246868	0.00463776	0.3236	0.00287762	0.00333142	-0.279141	0.00833795	0.0110824	-0.30981	0.0112794	0.0236559	-0.404999
loc_secreted	Tabular features	0.0033367	0.00901814	0	0		0.00511269	0.0110566	-0.375532	0.00489742	0.0159978	0.370911	0.0192814	0.0829262	0.481822
loc_plasma	Tabular features	0.00330737	0.00392753	0.00363658	0.00418394	-0.318073	0	0		0.00628553	0.00759867	0.682427	0.109021	0.216558	0.679423
af_pockets_0.1	Tabular features	0.00303564	0.00315135	0.0062871	0.00623539	-0.447601	0	0		0.00281981	0.00321866	0.0895011	0.00427897	0.00535345	-0.0911809
clingen_hi	Tabular features	0.00285083	0.00859976	0.00315261	0.0128027	-0.0972307	0	0		0.00539989	0.0129966	-0.0330121	0.00323285	0.0192188	-0.173737
omim_ad	Tabular features	0.00263684	0.00522647	0.00400078	0.00742595	0.42952	0.00390973	0.00825345	0.263665	0	0		0.0052476	0.0286172	0.412154
tissueSpecificity	Tabular features	0.00154682	0.00149842	0	0		0.00464047	0.00449526	0.246134	0	0		0.00998517	0.00991322	0.580714
loc_intracellular	Tabular features	0.00113153	0.000931393	0.0033946	0.00279418	-0.32303	0	0		0	0		0.00144352	0.000989422	-0.292291
depmap_ss	Tabular features	0.000917809	0.00217242	0	0		0	0		0.00275343	0.00651725	0.18169	0.00160159	0.00379148	0.368119
oncokb_suppressor	Tabular features	0	0	0	0		0	0		0	0		0	0
oncokb_sources	Tabular features	0	0	0	0		0	0		0	0		0.00124709	0.00731816	0.219945
depmap_ce	Tabular features	0	0	0	0		0	0		0	0		0	0
omim_ar	Tabular features	0	0	0	0		0	0		0	0		0.00369453	0.00964184	0.336505
tissueDistribution	Tabular features	0	0	0	0		0	0		0	0		0	0
oncokb_oncogene	Tabular features	0	0	0	0		0	0		0	0		0.00899841	0.164102	0.237628
