# Supplementary material for: Genetic evidence informs the direction of therapeutic modulation in drug development
Source: NPJ Drug Discov. 2025 Oct 1;2:24. doi: 10.1038/s44386-025-00027-0 (PMC12488494; doi:10.1038/s44386-025-00027-0)
Supplement: Supplementary file 7 — Supplementary data 6 [file 44386_2025_27_MOESM7_ESM.xlsx]

## Sheet: S6
Supplementary Data 6: Manual screening of top activator or inhibitor predictions without indicated drugs
Note that this table is not comprehensive; not all agonists/antatonists or treatable phenotypes are listed.
Gene	Activator prediction	Endogenous agonist	Synthetic agonist	Potential treatable phenotypes
VIPR1	0.983193	Vasoactive intestinal peptide	[R(16)]-PACAP (1 - 23) and [L(22)]-VIP	Inflammation (PMID: 11093139)
HCRTR1	0.968615	Orexin A	(R)-YNT-3708	Antinociception (PMID: 37043436)
MCHR1	0.953211	Melanin‑concentrating hormone
NPY5R	0.943226	Neuropeptide Y	[Ala31,Aib32]‑NPY
NPY1R	0.933597	Neuropeptide Y	[Leu31,Pro34]‑NPY	Depression and stress (PMIDs: 38626283, 28469551)
FFAR3	0.927082	Priopionate	AR420626	Allergic asthma (PMID: 38159551)
ADCYAP1R1	0.918305	Pituitary adenylate cyclase‑activating polypeptide	Maxadilan	Neurogenic inflammation (PMID: 24973707)
GPR4	0.916642	Protons (acidic pH)
EDNRB	0.915861	Endothelin-3	IRL1620	Multiple sclerosis (PMID: 26628380)
P2RY8	0.910508
GRM8	0.908239	Glutamate	DCPG	Neuroprotection (PMID: 33661276)
P2RY13	0.905738	ADP	2‑methylthio‑ADP
NR4A1	0.898559		Cytosporone B	Multiple sclerosis (PMID: 35662227), influenza (PMID: 29053748), thrombosis (PMID: 40035146)
LPAR1	0.8963	Lysophosphatidic acid	OMPT	Depression (PMID: 37673966)
QRFPR	0.894533	26RFa (QRFP)
P2RY14	0.893783	UDP-sugars	MRS2690
MRGPRD	0.890842	Beta-alanine
GRM5	0.887064	Glutamate	CHPG	Diverse psychiatric and neurological disorders (PMID: 33361406)
P2RY10	0.884689	Lysophosphatidylserine
GALR2	0.884519	Galanin	M617	Anxiety (PMID: 26907960)
GPR3	0.881239	Protons (acidic pH)	Diphenyleneiodonium chloride	Axonal regeneration (PMID: 34871769)
GPR174	0.88087	Lysophosphatidylserine		Inflammation (PMID: 29542190)
GALR1	0.880245	Galanin	Galnon	Neuropathic pain (PMID: 11481429)
GPR12	0.879456	Sphingosine‑1‑phosphate
GPR52	0.87859		GPR52 Comp-43	Schizophrenia (PMID: 38387741)
OXGR1	0.876826	α‑ketoglutarate, itaconate		Mucus clearance defects (PMID: 36919698)
MRGPRX1	0.874362	BAM8-22	ML-301	Itching and pain (PMID: 37347749)
GPR39	0.873883	Zinc ion (Zn2+)	TC-G1008	Depression (PMID: 33918078) and obesity (PMID: 33711555)
GRM7	0.873031	Glutamate	AMN082	Anxiety (PMID: 18533198)
CHRFAM7A	0.872012
GPBAR1	0.869433	Lithocholic acid	INT-777	Steatohepatitis (PMID: 29057935)
F2RL3	0.868173	Thrombin	AYPGKF‑NH₂
GPR50	0.856916			Cancer (PMID: 29572483)
MRGPRX2	0.849009	Substance P
GPR31	0.845052	12-S-HETE
HCAR1	0.82927	Lactate	CHBA	Cardiovascular control (PMID: 28978803)
TAS2R20	0.828125		Vanillin
GPR18	0.824771	N-arachidonoyl glycine	PSB-KK1445	Duchenne Muscular Dystrophy (PMID: 37645248)
TAS2R40	0.823563		Xanthohumol
FCGR2C	0.822867	Fc region of IgG
Gene	Inhibitor prediction	Endogenous antagonist	Synthetic antagonist	Potential treatable phenotypes
PRKD2	0.997776		CID 755673	Cancer (PMID: 27308444)
MAP2K7	0.997461		DK2403	Cancer (PMID: 27872496)
RPS6KA5	0.997059
MAP3K7	0.996948		Takinib, NG25	Cancer (PMID: 22341439), autoimmune disease (PMID: 32873150)
PBK	0.995543		OTS514	Cancer (PMID: 34066486)
RPS6KA4	0.995143		SB‑747651A
NEK6	0.994652		ZINC05007751	Cancer (PMID: 36074296)
STK4	0.994122		XMU-MP-1	Ischemic heart disease (PMID: 37011743)
MAPKAPK3	0.993837
TESK2	0.993612
NEK7	0.993325		HT-6184, MRT-3483	Cancer and inflammation (PMID: 35829941)
KSR1	0.993089		APS-2-79	Cancer (PMID: 28333549)
GRK2	0.992876		Paroxetine, CCG258747	Ischemic heart disease (PMID: 25739765)
NRXN1	0.992726
CAMK4	0.992553		KN‑93	Autoimmune disease (PMID: 30333818)
NEK8	0.992325
MAPK6	0.992147			Cancer (PMID: 34767444)
CDC42BPB	0.991746		BDP5290	Cancer invasion (PMID: 36831201)
GRK5	0.991367		GRL018-21, KR-39038	Cardiac remodeling in heart failure (PMID: 32856617)
PPP1CC	0.990653	Inhibitor-1, Inhibitor-2	Okadaic acid, calyculin A
PKD2	0.990587
STK11	0.990224
PIP4K2A	0.990138		BAY-091, BAY-297	Cancer (PMID: 38069220)
PRKAA2	0.990045		Dorsomorphin	Cancer (PMID: 38424484)
BRSK1	0.989521		GW296115
MTF1	0.989452		APTO-253 HCl	Cancer (PMID: 30588241)
PIK3C2A	0.988955			Thrombosis (PMID: 37827379)
KAT7	0.988315		WM-3835	Cancer (PMID: 36709328)
ADAM10	0.987939	TIMP-3	GI 254023X	Cancer and autoimmune disease (PMID: 32265938)
CYP2J2	0.987611		LKY-047	Cancer (PMID: 33682565)
CDKN2A	0.98743
PRKG1	0.986694		KT 5823	Bone regeneration (PMID: 25858613)
MCM2	0.986632		Pixantrone, ciprofloxacin	Cancer (PMID: 39032764)
LATS2	0.986585		GA-017, NIBR-LTSi	Tissue regeneration (PMID: 38579685)
CDC42BPA	0.986342		BDP5290	Cancer invasion (PMID: 36831201)
KLK3	0.986106	α2-macroglobulin, α1-antichymotrypsin	Camostat, nafamostat
PI4K2A	0.986097		NC03	Cancer (PMID: 36757799)
NEK10	0.985954
ILK	0.98585		QLT0267	Cancer (PMID: 19409087)
CDK11A	0.985742		Roscovitine	Cancer (PMID: 28174091)
