# Supplementary material for: Genetic evidence informs the direction of therapeutic modulation in drug development
Source: NPJ Drug Discov. 2025 Oct 1;2:24. doi: 10.1038/s44386-025-00027-0 (PMC12488494; doi:10.1038/s44386-025-00027-0)
Supplement: Supplementary file 8 — Supplementary data 7 [file 44386_2025_27_MOESM8_ESM.xlsx]

## Sheet: S7
Supplementary Data 7: Diseases included for gene-disease-specific analyses
To train models, we only analyzed 416 diseases with at least one indicated drug. However, we used trained models to generate predictions for all 547 diseases.
Disease code	ICD-10 category	Description	Genes targeted by indicated drugs
			All	Activator	Inhibitor	Other
CUSTOM_CAD	I	Coronary artery disease	530	144	355	91
CUSTOM_CELIAC	I	Celiac disease	22	4	16	2
CUSTOM_DEPRESSION	F	Depression	374	132	243	129
CUSTOM_FTD	G	Frontotemporal dementia	89	9	77	4
CUSTOM_GLAUCOMA	H	Glaucoma	167	42	131	9
CUSTOM_IBD	K	Inflammatory bowel disease	422	84	317	53
CUSTOM_LIVER	K	Chronic liver failure and cirrhosis	248	62	159	37
CUSTOM_MASLD	K	MASLD	261	62	185	22
CUSTOM_MND	G	Motor neuron disease	383	92	251	69
CUSTOM_PSA	M	Psoriatic arthritis	113	23	76	17
CUSTOM_RA	M	Rheumatoid arthritis	719	78	621	57
CUSTOM_STROKE	I	Stroke	446	118	281	83
CUSTOM_THYROID	E	Autoimmune thyroiditis	0	0	0	0
CUSTOM_TN	G	Trigeminal neuralgia	19	5	14	0
CUSTOM_VTE	I	Venous thromboembolism	119	20	44	56
D56	D	Thalassemia	136	15	84	37
D57	D	Sickle-cell disorders	358	71	234	72
D58	D	Other hereditary hemolytic anemias	9	1	1	7
D59	D	Acquired hemolytic anemia	396	7	373	17
D60	D	Acquired pure red cell aplasia [erythroblastopenia]	0	0	0	0
D61	D	Oth aplastic anemias and other bone marrow failure syndromes	135	13	103	20
D65	D	Disseminated intravascular coagulation	22	4	17	1
D66	D	Hereditary factor VIII deficiency	101	6	4	91
D68	D	Other coagulation defects	94	30	46	24
D69	D	Purpura and other hemorrhagic conditions	534	36	446	57
D70	D	Neutropenia	67	13	51	5
D72	D	Other disorders of white blood cells	24	2	22	0
D73	D	Diseases of spleen	0	0	0	0
D75	D	Other and unsp diseases of blood and blood-forming organs	489	28	425	40
D76	D	Oth dis with lymphoreticular and reticulohistiocytic tissue	77	4	62	11
D80	D	Immunodeficiency with predominantly antibody defects	111	20	85	9
D81	D	Combined immunodeficiencies	75	7	51	17
D82	D	Immunodeficiency associated with other major defects	93	8	81	8
D83	D	Common variable immunodeficiency	3	0	3	0
D84	D	Other immunodeficiencies	41	7	31	3
D86	D	Sarcoidosis	156	23	125	11
D89	D	Oth disorders involving the immune mechanism, NEC	592	55	514	42
E03	E	Other hypothyroidism	12	5	5	2
E04	E	Other nontoxic goiter	0	0	0	0
E05	E	Thyrotoxicosis [hyperthyroidism]	16	9	5	2
E06	E	Thyroiditis	8	4	1	3
E07	E	Other disorders of thyroid	6	2	4	0
E10	E	Type 1 diabetes mellitus	508	121	343	125
E11	E	Type 2 diabetes mellitus	493	123	343	71
E13	E	Other specified diabetes mellitus	385	93	258	87
E15	E	Nondiabetic hypoglycemic coma	0	0	0	0
E16	E	Other disorders of pancreatic internal secretion	119	19	99	4
E20	E	Hypoparathyroidism	21	6	12	3
E21	E	Hyperparathyroidism and other disorders of parathyroid gland	27	6	22	0
E22	E	Hyperfunction of pituitary gland	41	27	18	0
E23	E	Hypofunction and other disorders of the pituitary gland	131	36	87	17
E24	E	Cushing's syndrome	55	20	29	7
E25	E	Adrenogenital disorders	21	5	12	4
E26	E	Hyperaldosteronism	25	3	22	0
E27	E	Other disorders of adrenal gland	28	12	13	6
E28	E	Ovarian dysfunction	130	35	85	21
E29	E	Testicular dysfunction	4	2	1	1
E30	E	Disorders of puberty, not elsewhere classified	11	5	7	0
E31	E	Polyglandular dysfunction	0	0	0	0
E32	E	Diseases of thymus	0	0	0	0
E34	E	Other endocrine disorders	23	9	12	2
E65	E	Localized adiposity	0	0	0	0
E66	E	Overweight and obesity	418	138	277	45
E70	E	Disorders of aromatic amino-acid metabolism	109	16	87	7
E72	E	Other disorders of amino-acid metabolism	114	16	14	85
E73	E	Lactose intolerance	0	0	0	0
E74	E	Other disorders of carbohydrate metabolism	68	10	52	7
E75	E	Disord of sphingolipid metab and oth lipid storage disorders	62	15	37	13
E78	E	Disorders of lipoprotein metabolism and other lipidemias	176	37	129	23
E79	E	Disorders of purine and pyrimidine metabolism	6	1	2	3
E80	E	Disorders of porphyrin and bilirubin metabolism	35	2	22	11
E83	E	Disorders of mineral metabolism	37	10	23	4
E84	E	Cystic fibrosis	251	34	102	121
E85	E	Amyloidosis	82	4	75	5
E86	E	Volume depletion	2	2	0	0
E87	E	Other disorders of fluid, electrolyte and acid-base balance	20	2	14	4
E88	E	Other and unspecified metabolic disorders	231	46	168	19
F01	F	Vascular dementia	32	9	28	1
F10	F	Alcohol related disorders	290	94	222	71
F11	F	Opioid related disorders	184	76	110	36
F12	F	Cannabis related disorders	186	78	102	50
F13	F	Sedative, hypnotic, or anxiolytic related disorders	192	82	137	40
F14	F	Cocaine related disorders	237	93	177	45
F15	F	Other stimulant related disorders	137	48	92	32
F16	F	Hallucinogen related disorders	192	82	137	40
F17	F	Nicotine dependence	266	92	154	90
F18	F	Inhalant related disorders	192	82	137	40
F19	F	Other psychoactive substance related disorders	0	0	0	0
F20	F	Schizophrenia	492	145	323	155
F21	F	Schizotypal disorder	14	3	13	0
F22	F	Delusional disorders	158	43	122	49
F23	F	Brief psychotic disorder	86	29	59	20
F25	F	Schizoaffective disorders	277	91	191	60
F30	F	Manic episode	92	25	70	13
F31	F	Bipolar disorder	344	87	258	77
F34	F	Persistent mood [affective] disorders	364	130	238	124
F40	F	Phobic anxiety disorders	120	52	72	20
F41	F	Other anxiety disorders	302	72	248	78
F42	F	Obsessive-compulsive disorder	185	64	132	54
F43	F	Reaction to severe stress, and adjustment disorders	237	84	146	72
F44	F	Dissociative and conversion disorders	31	21	9	1
F45	F	Somatoform disorders	25	1	21	3
F48	F	Other nonpsychotic mental disorders	51	0	14	37
F50	F	Eating disorders	198	83	132	41
F51	F	Sleep disorders not due to a substance or known physiol cond	154	54	96	47
F52	F	Sexual dysfnct not due to a substance or known physiol cond	171	73	100	26
F60	F	Specific personality disorders	75	25	56	16
F63	F	Impulse disorders	122	40	83	21
F64	F	Gender identity disorders	0	0	0	0
F66	F	Other sexual disorders	0	0	0	0
F70	F	Mild intellectual disabilities	120	33	100	3
F71	F	Moderate intellectual disabilities	0	0	0	0
F72	F	Severe intellectual disabilities	0	0	0	0
F80	F	Specific developmental disorders of speech and language	28	19	9	0
F81	F	Specific developmental disorders of scholastic skills	14	0	13	1
F84	F	Pervasive developmental disorders	307	100	167	101
F90	F	Attention-deficit hyperactivity disorders	137	51	93	29
F91	F	Conduct disorders	107	33	77	22
F95	F	Tic disorder	131	49	79	22
F99	F	Mental disorder, not otherwise specified	90	33	59	20
G11	G	Hereditary ataxia	44	14	27	3
G12	G	Spinal muscular atrophy and related syndromes	395	96	259	71
G20	G	Parkinson's disease	370	112	290	57
G21	G	Secondary parkinsonism	13	1	12	0
G23	G	Other degenerative diseases of basal ganglia	57	4	36	18
G24	G	Dystonia	87	20	66	16
G25	G	Other extrapyramidal and movement disorders	247	63	128	88
G30	G	Alzheimer's disease	383	114	264	95
G31	G	Oth degenerative diseases of nervous system, NEC	142	28	107	12
G35	G	Multiple sclerosis	479	108	321	96
G36	G	Other acute disseminated demyelination	98	3	91	5
G37	G	Other demyelinating diseases of central nervous system	46	4	41	1
G40	G	Epilepsy and recurrent seizures	460	82	263	157
G43	G	Migraine	367	96	264	75
G44	G	Other headache syndromes	68	9	56	3
G46	G	Vascular syndromes of brain in cerebrovascular diseases	2	1	0	1
G47	G	Sleep disorders	327	82	242	61
G50	G	Disorders of trigeminal nerve	19	5	14	0
G51	G	Facial nerve disorders	5	4	1	0
G52	G	Disorders of other cranial nerves	0	0	0	0
G54	G	Nerve root and plexus disorders	43	5	36	2
G56	G	Mononeuropathies of upper limb	71	12	29	33
G57	G	Mononeuropathies of lower limb	38	1	11	26
G58	G	Other mononeuropathies	26	0	0	26
G60	G	Hereditary and idiopathic neuropathy	173	15	100	62
G61	G	Inflammatory polyneuropathy	71	8	62	1
G62	G	Other and unspecified polyneuropathies	234	33	168	47
G64	G	Other disorders of peripheral nervous system	221	29	156	46
G70	G	Myasthenia gravis and other myoneural disorders	117	26	85	9
G71	G	Primary disorders of muscles	502	56	325	137
G72	G	Other and unspecified myopathies	137	27	63	47
G80	G	Cerebral palsy	174	31	137	7
G81	G	Hemiplegia and hemiparesis	1	0	1	0
G82	G	Paraplegia (paraparesis) and quadriplegia (quadriparesis)	18	6	9	3
G83	G	Other paralytic syndromes	5	0	4	1
G89	G	Pain, not elsewhere classified	0	0	0	0
G90	G	Disorders of autonomic nervous system	66	29	39	7
G91	G	Hydrocephalus	8	0	8	0
G93	G	Other disorders of brain	129	20	94	16
G95	G	Other and unspecified diseases of spinal cord	35	6	27	2
G96	G	Other disorders of central nervous system	18	2	15	1
G98	G	Other disorders of nervous system not elsewhere classified	40	23	13	4
H01	H	Other inflammation of eyelid	17	5	9	3
H02	H	Other disorders of eyelid	19	9	10	0
H04	H	Disorders of lacrimal system	121	45	42	38
H05	H	Disorders of orbit	1	1	0	0
H10	H	Conjunctivitis	76	19	50	10
H11	H	Other disorders of conjunctiva	34	19	7	9
H15	H	Disorders of sclera	13	6	6	1
H17	H	Corneal scars and opacities	0	0	0	0
H18	H	Other disorders of cornea	32	14	12	6
H20	H	Iridocyclitis	125	23	49	56
H21	H	Other disorders of iris and ciliary body	2	0	2	0
H25	H	Age-related cataract	0	0	0	0
H26	H	Other cataract	124	41	52	32
H27	H	Other disorders of lens	0	0	0	0
H30	H	Chorioretinal inflammation	41	11	26	5
H31	H	Other disorders of choroid	3	0	3	0
H33	H	Retinal detachments and breaks	15	1	11	3
H34	H	Retinal vascular occlusions	85	11	28	46
H35	H	Other retinal disorders	415	61	262	108
H43	H	Disorders of vitreous body	13	4	7	2
H44	H	Disorders of globe	165	30	39	97
H46	H	Optic neuritis	92	17	75	0
H47	H	Other disorders of optic [2nd] nerve and visual pathways	21	10	8	3
H49	H	Paralytic strabismus	1	0	1	1
H50	H	Other strabismus	53	23	29	3
H51	H	Other disorders of binocular movement	0	0	0	0
H52	H	Disorders of refraction and accommodation	63	19	29	27
H53	H	Visual disturbances	100	14	85	1
H54	H	Blindness and low vision	57	2	54	1
H55	H	Nystagmus and other irregular eye movements	0	0	0	0
H57	H	Other disorders of eye and adnexa	33	17	26	3
H61	H	Other disorders of external ear	0	0	0	0
H68	H	Eustachian salpingitis and obstruction	0	0	0	0
H69	H	Other and unspecified disorders of Eustachian tube	0	0	0	0
H71	H	Cholesteatoma of middle ear	0	0	0	0
H73	H	Other disorders of tympanic membrane	0	0	0	0
H74	H	Other disorders of middle ear mastoid	0	0	0	0
H80	H	Otosclerosis	7	0	7	0
H81	H	Disorders of vestibular function	40	21	17	2
H83	H	Other diseases of inner ear	3	0	3	0
H90	H	Conductive and sensorineural hearing loss	60	27	35	2
H91	H	Other and unspecified hearing loss	88	28	54	7
H93	H	Other disorders of ear, not elsewhere classified	119	33	56	36
I08	I	Multiple valve diseases	0	0	0	0
I10	I	Essential (primary) hypertension	462	114	319	82
I11	I	Hypertensive heart disease	0	0	0	0
I12	I	Hypertensive chronic kidney disease	0	0	0	0
I13	I	Hypertensive heart and chronic kidney disease	0	0	0	0
I15	I	Secondary hypertension	1	0	1	0
I27	I	Other pulmonary heart diseases	288	50	241	13
I30	I	Acute pericarditis	52	14	34	4
I31	I	Other diseases of pericardium	55	14	37	4
I34	I	Nonrheumatic mitral valve disorders	60	27	35	6
I35	I	Nonrheumatic aortic valve disorders	67	14	50	3
I36	I	Nonrheumatic tricuspid valve disorders	0	0	0	0
I37	I	Nonrheumatic pulmonary valve disorders	0	0	0	0
I42	I	Cardiomyopathy	145	33	109	13
I44	I	Atrioventricular and left bundle-branch block	5	4	1	0
I45	I	Other conduction disorders	81	33	47	8
I46	I	Cardiac arrest	126	41	60	34
I47	I	Paroxysmal tachycardia	65	21	49	3
I48	I	Atrial fibrillation and flutter	304	44	240	35
I49	I	Other cardiac arrhythmias	167	34	142	7
I50	I	Heart failure	468	130	280	103
I65	I	Occls and stenosis of precerb art, not rslt in cereb infrc	0	0	0	0
I66	I	Occls and stenosis of cereb art, not rslt in cerebral infrc	39	3	36	0
I67	I	Other cerebrovascular diseases	249	56	177	29
I70	I	Atherosclerosis	235	38	174	26
I71	I	Aortic aneurysm and dissection	13	6	4	3
I72	I	Other aneurysm	4	0	4	0
I73	I	Other peripheral vascular diseases	237	48	170	23
I74	I	Arterial embolism and thrombosis	42	5	34	4
I77	I	Other disorders of arteries and arterioles	79	16	65	4
I78	I	Diseases of capillaries	115	22	94	8
I81	I	Portal vein thrombosis	0	0	0	0
I83	I	Varicose veins of lower extremities	9	0	9	0
I86	I	Varicose veins of other sites	27	1	25	1
I87	I	Other disorders of veins	79	16	65	4
I89	I	Oth noninfective disorders of lymphatic vessels and nodes	0	0	0	0
I95	I	Hypotension	176	69	114	10
I99	I	Other and unspecified disorders of circulatory system	428	106	314	44
J30	J	Vasomotor and allergic rhinitis	116	33	86	4
J31	J	Chronic rhinitis, nasopharyngitis and pharyngitis	25	9	16	0
J32	J	Chronic sinusitis	103	39	72	7
J33	J	Nasal polyp	37	10	24	4
J34	J	Other and unspecified disorders of nose and nasal sinuses	45	15	27	4
J35	J	Chronic diseases of tonsils and adenoids	0	0	0	0
J37	J	Chronic laryngitis and laryngotracheitis	0	0	0	0
J38	J	Diseases of vocal cords and larynx, not elsewhere classified	0	0	0	0
J39	J	Other diseases of upper respiratory tract	45	15	27	4
J40	J	Bronchitis, not specified as acute or chronic	12	6	4	3
J42	J	Unspecified chronic bronchitis	46	14	31	3
J43	J	Emphysema	55	18	28	11
J44	J	Other chronic obstructive pulmonary disease	350	89	235	53
J45	J	Asthma	330	96	176	105
J47	J	Bronchiectasis	18	7	10	1
J61	J	Pneumoconiosis due to asbestos and other mineral fibers	0	0	0	0
J62	J	Pneumoconiosis due to dust containing silica	0	0	0	0
J63	J	Pneumoconiosis due to other inorganic dusts	49	16	30	4
J66	J	Airway disease due to specific organic dust	0	0	0	0
J67	J	Hypersensitivity pneumonitis due to organic dust	2	1	0	1
J80	J	Acute respiratory distress syndrome	192	84	91	37
J81	J	Pulmonary edema	15	3	11	1
J82	J	Pulmonary eosinophilia, not elsewhere classified	5	4	1	0
J84	J	Other interstitial pulmonary diseases	272	55	171	63
J94	J	Other pleural conditions	0	0	0	0
J96	J	Respiratory failure, not elsewhere classified	103	44	53	7
J98	J	Other respiratory disorders	132	24	73	36
K00	K	Disorders of tooth development and eruption	7	1	6	0
K01	K	Embedded and impacted teeth	0	0	0	0
K03	K	Other diseases of hard tissues of teeth	0	0	0	0
K06	K	Other disorders of gingiva and edentulous alveolar ridge	6	1	1	4
K08	K	Other disorders of teeth and supporting structures	112	32	82	3
K09	K	Cysts of oral region, not elsewhere classified	121	8	105	9
K11	K	Diseases of salivary glands	47	26	23	3
K12	K	Stomatitis and related lesions	143	27	83	37
K13	K	Other diseases of lip and oral mucosa	89	11	74	4
K14	K	Diseases of tongue	0	0	0	0
K20	K	Esophagitis	39	11	25	3
K21	K	Gastro-esophageal reflux disease	80	21	57	10
K22	K	Other diseases of esophagus	106	16	88	2
K25	K	Gastric ulcer	30	7	23	0
K26	K	Duodenal ulcer	36	10	25	1
K27	K	Peptic ulcer, site unspecified	76	23	47	6
K29	K	Gastritis and duodenitis	12	2	10	0
K30	K	Functional dyspepsia	71	9	40	25
K31	K	Other diseases of stomach and duodenum	55	16	40	2
K35	K	Acute appendicitis	47	17	27	3
K38	K	Other diseases of appendix	0	0	0	0
K40	K	Inguinal hernia	47	28	18	1
K41	K	Femoral hernia	0	0	0	0
K42	K	Umbilical hernia	2	0	2	0
K43	K	Ventral hernia	3	0	3	0
K44	K	Diaphragmatic hernia	0	0	0	0
K45	K	Other abdominal hernia	0	0	0	0
K52	K	Other and unsp noninfective gastroenteritis and colitis	54	12	35	8
K55	K	Vascular disorders of intestine	117	26	93	4
K56	K	Paralytic ileus and intestinal obstruction without hernia	39	19	21	2
K57	K	Diverticular disease of intestine	7	1	6	0
K58	K	Irritable bowel syndrome	141	43	86	35
K59	K	Other functional intestinal disorders	75	24	54	3
K60	K	Fissure and fistula of anal and rectal regions	15	4	11	0
K62	K	Other diseases of anus and rectum	42	8	33	2
K63	K	Other diseases of intestine	29	18	9	2
K64	K	Hemorrhoids and perianal venous thrombosis	73	23	44	8
K65	K	Peritonitis	4	1	3	0
K66	K	Other disorders of peritoneum	0	0	0	0
K70	K	Alcoholic liver disease	414	89	314	43
K72	K	Hepatic failure, not elsewhere classified	54	19	35	0
K73	K	Chronic hepatitis, not elsewhere classified	3	2	1	0
K74	K	Fibrosis and cirrhosis of liver	248	60	157	43
K75	K	Other inflammatory liver diseases	538	106	410	64
K76	K	Other diseases of liver	651	155	496	74
K80	K	Cholelithiasis	4	3	1	1
K81	K	Cholecystitis	4	1	3	0
K82	K	Other diseases of gallbladder	0	0	0	0
K83	K	Other diseases of biliary tract	103	29	61	14
K85	K	Acute pancreatitis	95	26	70	3
K86	K	Other diseases of pancreas	64	11	27	30
K90	K	Intestinal malabsorption	29	7	19	3
K92	K	Other diseases of digestive system	53	20	33	0
L10	L	Pemphigus	42	10	20	12
L11	L	Other acantholytic disorders	0	0	0	0
L12	L	Pemphigoid	44	4	32	8
L13	L	Other bullous disorders	8	4	1	3
L20	L	Atopic dermatitis	159	49	103	18
L21	L	Seborrheic dermatitis	43	11	27	6
L23	L	Allergic contact dermatitis	12	0	12	0
L26	L	Exfoliative dermatitis	8	4	1	3
L28	L	Lichen simplex chronicus and prurigo	14	4	10	0
L29	L	Pruritus	155	41	96	38
L30	L	Other and unspecified dermatitis	239	61	167	29
L40	L	Psoriasis	414	82	309	47
L41	L	Parapsoriasis	6	3	3	0
L42	L	Pityriasis rosea	0	0	0	0
L43	L	Lichen planus	40	12	19	9
L44	L	Other papulosquamous disorders	3	0	3	0
L50	L	Urticaria	75	16	49	13
L51	L	Erythema multiforme	32	7	11	14
L52	L	Erythema nodosum	0	0	0	0
L53	L	Other erythematous conditions	133	50	74	11
L60	L	Nail disorders	0	0	0	0
L63	L	Alopecia areata	63	15	42	7
L64	L	Androgenic alopecia	57	13	40	4
L65	L	Other nonscarring hair loss	29	13	13	3
L66	L	Cicatricial alopecia [scarring hair loss]	100	28	41	35
L67	L	Hair color and hair shaft abnormalities	0	0	0	0
L68	L	Hypertrichosis	0	0	0	0
L70	L	Acne	152	30	73	57
L71	L	Rosacea	73	20	45	8
L72	L	Follicular cysts of skin and subcutaneous tissue	3	0	3	0
L73	L	Other follicular disorders	400	8	379	15
L74	L	Eccrine sweat disorders	0	0	0	0
L75	L	Apocrine sweat disorders	0	0	0	0
L80	L	Vitiligo	113	13	89	13
L81	L	Other disorders of pigmentation	104	20	77	9
L82	L	Seborrheic keratosis	3	0	1	2
L83	L	Acanthosis nigricans	0	0	0	0
L84	L	Corns and callosities	0	0	0	0
L85	L	Other epidermal thickening	0	0	0	0
L90	L	Atrophic disorders of skin	31	8	16	7
L91	L	Hypertrophic disorders of skin	134	42	82	12
L92	L	Granulomatous disorders of skin and subcutaneous tissue	4	0	4	0
L93	L	Lupus erythematosus	52	9	31	12
L94	L	Other localized connective tissue disorders	76	12	57	8
L95	L	Vasculitis limited to skin, not elsewhere classified	0	0	0	0
L97	L	Non-pressure chronic ulcer of lower limb, NEC	0	0	0	0
L98	L	Oth disorders of skin, subcu, not elsewhere classified	152	44	73	37
M07	M	Enteropathic arthropathies	113	23	76	17
M08	M	Juvenile arthritis	75	13	43	19
M10	M	Gout	77	8	63	7
M11	M	Other crystal arthropathies	4	0	4	0
M12	M	Other and unspecified arthropathy	29	6	23	1
M13	M	Other arthritis	63	12	40	12
M15	M	Polyosteoarthritis	298	52	203	61
M16	M	Osteoarthritis of hip	44	5	38	1
M17	M	Osteoarthritis of knee	234	58	174	10
M18	M	Osteoarthritis of first carpometacarpal joint	10	4	6	1
M19	M	Other and unspecified osteoarthritis	299	53	204	61
M22	M	Disorder of patella	0	0	0	0
M23	M	Internal derangement of knee	16	4	12	0
M24	M	Other specific joint derangements	12	4	8	1
M25	M	Other joint disorder, not elsewhere classified	104	31	67	15
M26	M	Dentofacial anomalies [including malocclusion]	113	22	57	37
M27	M	Other diseases of jaws	5	1	4	0
M30	M	Polyarteritis nodosa and related conditions	239	19	192	33
M31	M	Other necrotizing vasculopathies	156	23	113	22
M32	M	Systemic lupus erythematosus (SLE)	513	42	446	39
M33	M	Dermatopolymyositis	71	8	46	17
M34	M	Systemic sclerosis [scleroderma]	137	21	106	12
M35	M	Other systemic involvement of connective tissue	118	12	92	17
M40	M	Kyphosis and lordosis	0	0	0	0
M41	M	Scoliosis	92	33	39	25
M42	M	Spinal osteochondrosis	0	0	0	0
M43	M	Other deforming dorsopathies	13	3	9	2
M45	M	Ankylosing spondylitis	89	15	62	12
M46	M	Other inflammatory spondylopathies	57	14	34	9
M47	M	Spondylosis	17	7	8	2
M48	M	Other spondylopathies	61	26	34	1
M50	M	Cervical disc disorders	0	0	0	0
M51	M	Thoracic, thoracolum, and lumbosacral intvrt disc disorders	0	0	0	0
M53	M	Other and unspecified dorsopathies, not elsewhere classified	23	9	14	0
M54	M	Dorsalgia	308	78	202	65
M60	M	Myositis	105	27	43	36
M61	M	Calcification and ossification of muscle	25	18	6	1
M62	M	Other disorders of muscle	139	35	42	63
M65	M	Synovitis and tenosynovitis	8	4	1	3
M66	M	Spontaneous rupture of synovium and tendon	0	0	0	0
M67	M	Other disorders of synovium and tendon	17	4	2	11
M71	M	Other bursopathies	87	13	42	34
M72	M	Fibroblastic disorders	55	5	25	25
M75	M	Shoulder lesions	152	44	59	59
M76	M	Enthesopathies, lower limb, excluding foot	0	0	0	0
M77	M	Other enthesopathies	99	19	44	37
M79	M	Oth and unsp soft tissue disorders, not elsewhere classified	318	77	233	58
M80	M	Osteoporosis with current pathological fracture	93	40	37	26
M81	M	Osteoporosis without current pathological fracture	120	57	48	27
M83	M	Adult osteomalacia	5	0	5	0
M84	M	Disorder of continuity of bone	25	9	15	1
M85	M	Other disorders of bone density and structure	0	0	0	0
M87	M	Osteonecrosis	69	21	47	1
M88	M	Osteitis deformans [Paget's disease of bone]	9	3	6	0
M89	M	Other disorders of bone	25	9	15	1
M92	M	Other juvenile osteochondrosis	0	0	0	0
M93	M	Other osteochondropathies	0	0	0	0
M94	M	Other disorders of cartilage	7	3	4	0
M99	M	Biomechanical lesions, not elsewhere classified	0	0	0	0
N00	N	Acute nephritic syndrome	1	0	1	0
N01	N	Rapidly progressive nephritic syndrome	484	97	285	133
N03	N	Chronic nephritic syndrome	18	4	10	4
N04	N	Nephrotic syndrome	110	17	85	10
N06	N	Isolated proteinuria with specified morphological lesion	18	4	10	4
N11	N	Chronic tubulo-interstitial nephritis	0	0	0	0
N12	N	Tubulo-interstitial nephritis, not spcf as acute or chronic	44	11	30	3
N13	N	Obstructive and reflux uropathy	0	0	0	0
N15	N	Other renal tubulo-interstitial diseases	1	1	0	0
N17	N	Acute kidney failure	359	107	209	61
N18	N	Chronic kidney disease (CKD)	521	99	348	109
N20	N	Calculus of kidney and ureter	53	14	37	5
N21	N	Calculus of lower urinary tract	3	3	3	0
N28	N	Oth disorders of kidney and ureter, not elsewhere classified	491	98	292	133
N31	N	Neuromuscular dysfunction of bladder, NEC	16	2	12	2
N32	N	Other disorders of bladder	75	8	42	27
N35	N	Urethral stricture	27	0	2	25
N36	N	Other disorders of urethra	0	0	0	0
N39	N	Other disorders of urinary system	121	30	61	32
N40	N	Benign prostatic hyperplasia	72	11	61	3
N41	N	Inflammatory diseases of prostate	57	2	29	26
N42	N	Other and unspecified disorders of prostate	42	0	40	2
N43	N	Hydrocele and spermatocele	0	0	0	0
N44	N	Noninflammatory disorders of testis	0	0	0	0
N46	N	Male infertility	60	12	18	31
N47	N	Disorders of prepuce	0	0	0	0
N48	N	Other disorders of penis	33	0	7	26
N49	N	Inflammatory disorders of male genital organs, NEC	0	0	0	0
N50	N	Other and unspecified disorders of male genital organs	0	0	0	0
N61	N	Inflammatory disorders of breast	5	0	5	0
N62	N	Hypertrophy of breast	9	1	7	2
N64	N	Other disorders of breast	13	6	6	2
N75	N	Diseases of Bartholin's gland	0	0	0	0
N76	N	Other inflammation of vagina and vulva	16	7	7	2
N80	N	Endometriosis	148	48	102	15
N81	N	Female genital prolapse	0	0	0	0
N83	N	Noninflammatory disord of ovary, fallop and broad ligament	17	5	12	0
N84	N	Polyp of female genital tract	0	0	0	0
N85	N	Other noninflammatory disorders of uterus, except cervix	11	6	2	3
N86	N	Erosion and ectropion of cervix uteri	0	0	0	0
N88	N	Other noninflammatory disorders of cervix uteri	0	0	0	0
N89	N	Other noninflammatory disorders of vagina	0	0	0	0
N90	N	Other noninflammatory disorders of vulva and perineum	16	10	4	3
N91	N	Absent, scanty and rare menstruation	16	8	2	8
N92	N	Excessive, frequent and irregular menstruation	18	10	7	4
N93	N	Other abnormal uterine and vaginal bleeding	0	0	0	0
N94	N	Pain and oth cond assoc w fem gntl org and menstrual cycle	99	21	72	15
N95	N	Menopausal and other perimenopausal disorders	19	12	4	7
N97	N	Female infertility	227	62	155	27
Q03	Q	Congenital hydrocephalus	0	0	0	0
Q04	Q	Other congenital malformations of brain	1	0	0	1
Q05	Q	Spina bifida	41	22	16	3
Q07	Q	Other congenital malformations of nervous system	0	0	0	0
Q10	Q	Congenital malform of eyelid, lacrimal apparatus and orbit	0	0	0	0
Q12	Q	Congenital lens malformations	0	0	0	0
Q13	Q	Congenital malformations of anterior segment of eye	79	0	0	79
Q14	Q	Congenital malformations of posterior segment of eye	0	0	0	0
Q16	Q	Congenital malform of ear causing impairment of hearing	0	0	0	0
Q17	Q	Other congenital malformations of ear	0	0	0	0
Q18	Q	Other congenital malformations of face and neck	0	0	0	0
Q20	Q	Congenital malformations of cardiac chambers and connections	16	7	8	1
Q21	Q	Congenital malformations of cardiac septa	44	7	31	6
Q22	Q	Congenital malformations of pulmonary and tricuspid valves	0	0	0	0
Q23	Q	Congenital malformations of aortic and mitral valves	66	16	45	5
Q24	Q	Other congenital malformations of heart	123	64	57	9
Q25	Q	Congenital malformations of great arteries	66	19	44	5
Q26	Q	Congenital malformations of great veins	123	64	57	9
Q27	Q	Other congenital malformations of peripheral vascular system	0	0	0	0
Q28	Q	Other congenital malformations of circulatory system	18	3	15	0
Q30	Q	Congenital malformations of nose	0	0	0	0
Q31	Q	Congenital malformations of larynx	0	0	0	0
Q32	Q	Congenital malformations of trachea and bronchus	0	0	0	0
Q33	Q	Congenital malformations of lung	0	0	0	0
Q35	Q	Cleft palate	19	7	8	4
Q36	Q	Cleft lip	4	0	0	4
Q38	Q	Other congenital malformations of tongue, mouth and pharynx	0	0	0	0
Q39	Q	Congenital malformations of esophagus	0	0	0	0
Q40	Q	Other congenital malformations of upper alimentary tract	0	0	0	0
Q42	Q	Congenital absence, atresia and stenosis of large intestine	0	0	0	0
Q43	Q	Other congenital malformations of intestine	0	0	0	0
Q44	Q	Congenital malform of gallbladder, bile ducts and liver	52	18	31	3
Q45	Q	Other congenital malformations of digestive system	0	0	0	0
Q50	Q	Congen malform of ovaries, fallopian tubes & broad ligaments	0	0	0	0
Q51	Q	Congenital malformations of uterus and cervix	0	0	0	0
Q52	Q	Other congenital malformations of female genitalia	0	0	0	0
Q53	Q	Undescended and ectopic testicle	0	0	0	0
Q54	Q	Hypospadias	42	19	20	3
Q55	Q	Other congenital malformations of male genital organs	0	0	0	0
Q60	Q	Renal agenesis and other reduction defects of kidney	0	0	0	0
Q61	Q	Cystic kidney disease	121	12	108	3
Q62	Q	Congen defects of renal pelvis and congen malform of ureter	0	0	0	0
Q63	Q	Other congenital malformations of kidney	2	0	2	0
Q64	Q	Other congenital malformations of urinary system	0	0	0	0
Q65	Q	Congenital deformities of hip	0	0	0	0
Q66	Q	Congenital deformities of feet	0	0	0	0
Q67	Q	Congenital ms deformities of head, face, spine and chest	0	0	0	0
Q68	Q	Other congenital musculoskeletal deformities	0	0	0	0
Q70	Q	Syndactyly	0	0	0	0
Q71	Q	Reduction defects of upper limb	0	0	0	0
Q72	Q	Reduction defects of lower limb	0	0	0	0
Q74	Q	Other congenital malformations of limb(s)	0	0	0	0
Q75	Q	Other congenital malformations of skull and face bones	2	0	2	0
Q76	Q	Congenital malformations of spine and bony thorax	0	0	0	0
Q77	Q	Osteochndrdys w defects of growth of tubular bones and spine	7	1	4	2
Q78	Q	Other osteochondrodysplasias	66	9	45	13
Q79	Q	Congenital malformations of musculoskeletal system, NEC	16	4	12	0
Q80	Q	Congenital ichthyosis	5	3	2	0
Q81	Q	Epidermolysis bullosa	108	37	55	16
Q82	Q	Other congenital malformations of skin	51	9	42	1
Q83	Q	Congenital malformations of breast	0	0	0	0
Q85	Q	Phakomatoses, not elsewhere classified	216	41	169	10
Q87	Q	Oth congenital malform syndromes affecting multiple systems	272	54	136	86
Q89	Q	Other congenital malformations, not elsewhere classified	0	0	0	0
R13	R	Aphagia and dysphagia	15	8	7	0
R48	R	Dyslexia and oth symbolic dysfunctions, NEC	0	0	0	0
R49	R	Voice and resonance disorders	52	23	27	2
R55	R	Syncope and collapse	3	0	3	0
R61	R	Generalized hyperhidrosis	22	4	16	3
