# Supplementary material for: Genetic evidence informs the direction of therapeutic modulation in drug development
Source: NPJ Drug Discov. 2025 Oct 1;2:24. doi: 10.1038/s44386-025-00027-0 (PMC12488494; doi:10.1038/s44386-025-00027-0)
Supplement: Supplementary file 9 — Supplementary data 8 [file 44386_2025_27_MOESM9_ESM.xlsx]

## Sheet: S8
Supplementary Data 8: Features used in gene-disease-specific models
Feature name	Variant source	eQTL source	Description	Coding
genebass_sv_hclof	Genebass		High confidence LOF variants (LOFTEE)	Sign of beta × -log10(p-value) for most significant variant
genebass_sv_lclof	Genebass		Low confidence LOF variants (LOFTEE)
genebass_sv_lof_0.5missense	Genebass		Missense variants that LoGoFunc predicted as LOF with missense score > 0.5
genebass_sv_lof_missense	Genebass		Missense variants that LoGoFunc predicted as LOF with missense score ≤ 0.5
genebass_sv_gof_0.5missense	Genebass		Missense variants that LoGoFunc predicted as GOF with missense score > 0.5
genebass_sv_gof_missense	Genebass		Missense variants that LoGoFunc predicted as GOF with missense score ≤ 0.5
genebass_sv_hcgof	Genebass		Missense variants with LoGoFunc GOF prediction > 0.66
finngen_sv_hclof	FinnGen		High confidence LOF variants (LOFTEE)
finngen_sv_lclof	FinnGen		Low confidence LOF variants (LOFTEE)
finngen_sv_gof	FinnGen		Missense variants that LoGoFunc predicted as GOF
genebass_sv_other_0.5missense	Genebass		Missense variants with indeterminate LoGoFunc prediction and misssense score > 0.5
genebass_sv_other_missense	Genebass		Missense variants with indeterminate LoGoFunc prediction and misssense score ≤ 0.5
finngen_sv_other_0.5missense	FinnGen		Missense variants with indeterminate LoGoFunc prediction and misssense score > 0.5
finngen_sv_other_missense	FinnGen		Missense variants with indeterminate LoGoFunc prediction and misssense score ≤ 0.5
locus2gene	Open Targets Locus2gene	Open Targets	Consistency of GWAS beta and eQTL beta	Positive if GWAS and eQTL betas in the opposite direction (predicting an activator mechanism) and negative if in the same direction (predicting an inhibitor mechanism); -log10(p-value) for highest scoring GWAS variant (for Pan UK Biobank, FinnGen, and Million Veteran Program) or harmonic sum of Open Targets scores for each variant (for Locus2gene)
panukbb_eqtl	Pan UK Biobank	GTEx; most significant across tissues	Consistency of GWAS beta and eQTL beta
finngen_eqtl	FinnGen	GTEx; most significant across tissues	Consistency of GWAS beta and eQTL beta
mvp_eqtl	Million Veteran Program	GTEx; most significant across tissues	Consistency of GWAS beta and eQTL beta
genebass_gb_hclof_missense	Genebass		Gene burden testing of high confidence LOF variants and missense variants	Sign of beta × -log10(p-value)
genebass_gb_hclof	Genebass		Gene burden testing of high confidence LOF variants
genebass_gb_hclof_lclof_missense	Genebass		Gene burden testing of all LOF variants and missense variants
jurgens_lof	Jurgens et al., Nature Genetics (2024)		Gene burden testing of high confidence LOF variants
jurgens_lof_0.5missense	Jurgens et al., Nature Genetics (2024)		Gene burden testing of high confidence LOF variants and missense variants with missense score > 0.5
jurgens_lof_0.8missense	Jurgens et al., Nature Genetics (2024)		Gene burden testing of high confidence LOF variants and missense variants with missense score > 0.8
jurgens_0.2missense	Jurgens et al., Nature Genetics (2024)		Gene burden testing of missense variants with missense score > 0.2
jurgens_0.5missense	Jurgens et al., Nature Genetics (2024)		Gene burden testing of missense variants with missense score > 0.5
finngen_gb_lof	FinnGen		Gene burden testing of high confidence LOF variants
eva_hclof	Open Targets EVA-ClinVar		ClinVar variants that were high confidence LOF (LOFTEE)	Harmonic sum of Open Targets scores for each variant
eva_lclof	Open Targets EVA-ClinVar		ClinVar variants that were low confidence LOF (LOFTEE) or predicted by LoGoFunc as LOF
eva_gof	Open Targets EVA-ClinVar		ClinVar variants predicted by LoGoFunc as GOF
impc_lof	Open Targets IMPC		IMPC mouse knockout model phenotype
