# Supplementary material for: Genetic evidence informs the direction of therapeutic modulation in drug development
Source: NPJ Drug Discov. 2025 Oct 1;2:24. doi: 10.1038/s44386-025-00027-0 (PMC12488494; doi:10.1038/s44386-025-00027-0)
Supplement: Supplementary file 10 — Supplementary data 9 [file 44386_2025_27_MOESM10_ESM.xlsx]

## Sheet: S9
Supplementary Data 9: Metrics for predicting gene-disease-specific DOE
Abbreviations: AUROC, area under the receiver operating characteristic curve; AUPRC, area under the precision-recall curve; CI, confidence interval.
Subset	Outcome	Model	AUROC (95% CI)	AUPRC (95% CI)	Brier score (95% CI)	Proportion positive
All	Activator	All features	0.583 (0.577-0.589)	0.289 (0.282-0.296)	0.177 (0.175-0.179)	11270/47822 (23.6%)
		OTP features	0.494 (0.488-0.5)	0.236 (0.231-0.241)	0.18 (0.178-0.182)
		Gene-level DOE	0.852 (0.848-0.856)	0.599 (0.589-0.609)	0.148 (0.146-0.15)
	Inhibitor	All features	0.59 (0.584-0.594)	0.746 (0.74-0.751)	0.216 (0.214-0.217)	32064/47822 (67.0%)
		OTP features	0.49 (0.485-0.495)	0.667 (0.662-0.672)	0.221 (0.22-0.222)
		Gene-level DOE	0.679 (0.674-0.685)	0.794 (0.789-0.799)	0.237 (0.234-0.24)
	Other	All features	0.586 (0.579-0.593)	0.245 (0.238-0.252)	0.146 (0.144-0.148)	8683/47822 (18.2%)
		OTP features	0.495 (0.488-0.501)	0.182 (0.177-0.186)	0.149 (0.146-0.151)
		Gene-level DOE	0.782 (0.777-0.787)	0.458 (0.447-0.468)	0.21 (0.208-0.212)
	Macro-average	All features	0.586 (0.582-0.591)	0.427 (0.423-0.43)	0.18 (0.178-0.181)	N/A
		OTP features	0.493 (0.489-0.497)	0.362 (0.359-0.364)	0.183 (0.182-0.185)
		Gene-level DOE	0.771 (0.769-0.774)	0.617 (0.612-0.622)	0.198 (0.197-0.2)
	Micro-average	All features	0.764 (0.76-0.767)	0.653 (0.648-0.657)	0.18 (0.178-0.181)	N/A
		OTP features	0.733 (0.73-0.737)	0.591 (0.587-0.595)	0.183 (0.182-0.185)
		Gene-level DOE	0.846 (0.844-0.848)	0.725 (0.721-0.729)	0.198 (0.197-0.2)
0-2 genetic features nonzero	Activator	All features	0.564 (0.554-0.574)	0.282 (0.271-0.292)	0.182 (0.179-0.185)	3994/16503 (24.2%)
		OTP features	0.481 (0.472-0.492)	0.235 (0.227-0.244)	0.184 (0.18-0.187)
		Gene-level DOE	0.859 (0.852-0.865)	0.636 (0.62-0.652)	0.142 (0.138-0.146)
	Inhibitor	All features	0.58 (0.571-0.589)	0.723 (0.713-0.733)	0.22 (0.218-0.222)	10897/16503 (66.0%)
		OTP features	0.479 (0.47-0.489)	0.649 (0.64-0.658)	0.224 (0.222-0.227)
		Gene-level DOE	0.638 (0.629-0.646)	0.759 (0.749-0.767)	0.257 (0.252-0.263)
	Other	All features	0.584 (0.572-0.595)	0.251 (0.239-0.264)	0.152 (0.148-0.155)	3151/16503 (19.1%)
		OTP features	0.488 (0.476-0.498)	0.188 (0.181-0.197)	0.155 (0.151-0.158)
		Gene-level DOE	0.784 (0.776-0.793)	0.494 (0.477-0.512)	0.219 (0.215-0.223)
	Macro-average	All features	0.576 (0.569-0.583)	0.419 (0.413-0.425)	0.185 (0.182-0.187)	N/A
		OTP features	0.483 (0.476-0.49)	0.357 (0.353-0.361)	0.188 (0.185-0.19)
		Gene-level DOE	0.76 (0.756-0.765)	0.63 (0.622-0.637)	0.206 (0.203-0.209)
	Micro-average	All features	0.75 (0.744-0.755)	0.633 (0.625-0.641)	0.185 (0.182-0.187)	N/A
		OTP features	0.72 (0.714-0.726)	0.575 (0.568-0.582)	0.188 (0.185-0.19)
		Gene-level DOE	0.836 (0.832-0.84)	0.706 (0.699-0.712)	0.206 (0.203-0.209)
3-5 genetic features nonzero	Activator	All features	0.568 (0.559-0.576)	0.291 (0.282-0.301)	0.184 (0.181-0.187)	5686/23022 (24.7%)
		OTP features	0.498 (0.489-0.507)	0.249 (0.241-0.257)	0.186 (0.183-0.189)
		Gene-level DOE	0.846 (0.84-0.851)	0.587 (0.572-0.6)	0.159 (0.155-0.162)
	Inhibitor	All features	0.575 (0.568-0.583)	0.734 (0.725-0.741)	0.217 (0.215-0.219)	15442/23022 (67.1%)
		OTP features	0.492 (0.484-0.5)	0.667 (0.659-0.674)	0.221 (0.219-0.223)
		Gene-level DOE	0.689 (0.682-0.696)	0.803 (0.795-0.809)	0.237 (0.232-0.241)
	Other	All features	0.565 (0.556-0.576)	0.213 (0.203-0.223)	0.14 (0.137-0.143)	3922/23022 (17.0%)
		OTP features	0.495 (0.485-0.505)	0.171 (0.164-0.177)	0.142 (0.139-0.145)
		Gene-level DOE	0.76 (0.753-0.767)	0.389 (0.375-0.404)	0.215 (0.211-0.218)
	Macro-average	All features	0.57 (0.564-0.575)	0.413 (0.408-0.417)	0.18 (0.178-0.182)	N/A
		OTP features	0.495 (0.489-0.501)	0.362 (0.359-0.366)	0.183 (0.181-0.185)
		Gene-level DOE	0.765 (0.761-0.769)	0.593 (0.586-0.599)	0.203 (0.201-0.206)
	Micro-average	All features	0.761 (0.756-0.766)	0.645 (0.638-0.651)	0.18 (0.178-0.182)	N/A
		OTP features	0.739 (0.734-0.743)	0.593 (0.587-0.599)	0.183 (0.181-0.185)
		Gene-level DOE	0.841 (0.838-0.845)	0.723 (0.717-0.728)	0.203 (0.201-0.206)
6-8 genetic features nonzero	Activator	All features	0.628 (0.613-0.644)	0.283 (0.263-0.304)	0.152 (0.147-0.157)	1408/7222 (19.5%)
		OTP features	0.505 (0.489-0.522)	0.205 (0.192-0.219)	0.159 (0.154-0.163)
		Gene-level DOE	0.859 (0.848-0.87)	0.559 (0.532-0.588)	0.131 (0.126-0.136)
	Inhibitor	All features	0.626 (0.612-0.639)	0.789 (0.777-0.803)	0.205 (0.2-0.209)	4996/7222 (69.2%)
		OTP features	0.503 (0.488-0.517)	0.698 (0.683-0.713)	0.213 (0.21-0.217)
		Gene-level DOE	0.733 (0.72-0.746)	0.839 (0.828-0.85)	0.202 (0.195-0.21)
	Other	All features	0.612 (0.596-0.628)	0.265 (0.246-0.284)	0.149 (0.144-0.154)	1356/7222 (18.8%)
		OTP features	0.502 (0.485-0.519)	0.192 (0.18-0.204)	0.152 (0.147-0.158)
		Gene-level DOE	0.824 (0.812-0.836)	0.546 (0.518-0.571)	0.182 (0.177-0.187)
	Macro-average	All features	0.622 (0.612-0.632)	0.446 (0.436-0.455)	0.168 (0.165-0.172)	N/A
		OTP features	0.503 (0.492-0.515)	0.365 (0.358-0.372)	0.175 (0.171-0.178)
		Gene-level DOE	0.805 (0.798-0.812)	0.648 (0.635-0.66)	0.172 (0.168-0.175)
	Micro-average	All features	0.791 (0.782-0.799)	0.692 (0.68-0.705)	0.168 (0.165-0.172)	N/A
		OTP features	0.745 (0.736-0.754)	0.614 (0.602-0.627)	0.175 (0.171-0.178)
		Gene-level DOE	0.876 (0.871-0.882)	0.771 (0.761-0.781)	0.172 (0.168-0.175)
≥ 9 genetic features nonzero	Activator	All features	0.715 (0.671-0.753)	0.367 (0.299-0.437)	0.128 (0.115-0.141)	182/1075 (16.9%)
		OTP features	0.563 (0.516-0.612)	0.255 (0.203-0.317)	0.143 (0.131-0.154)
		Gene-level DOE	0.816 (0.779-0.853)	0.531 (0.455-0.608)	0.117 (0.104-0.131)
	Inhibitor	All features	0.733 (0.702-0.762)	0.853 (0.827-0.878)	0.188 (0.176-0.198)	729/1075 (67.8%)
		OTP features	0.522 (0.486-0.561)	0.712 (0.679-0.747)	0.216 (0.206-0.225)
		Gene-level DOE	0.754 (0.721-0.786)	0.833 (0.802-0.863)	0.185 (0.165-0.205)
	Other	All features	0.685 (0.649-0.721)	0.424 (0.364-0.484)	0.165 (0.152-0.178)	254/1075 (23.6%)
		OTP features	0.528 (0.488-0.568)	0.261 (0.226-0.301)	0.183 (0.167-0.198)
		Gene-level DOE	0.88 (0.855-0.902)	0.719 (0.663-0.769)	0.16 (0.148-0.172)
	Macro-average	All features	0.711 (0.686-0.735)	0.548 (0.52-0.578)	0.16 (0.151-0.168)	N/A
		OTP features	0.538 (0.51-0.566)	0.41 (0.388-0.435)	0.18 (0.171-0.189)
		Gene-level DOE	0.817 (0.799-0.836)	0.694 (0.664-0.726)	0.154 (0.144-0.164)
	Micro-average	All features	0.819 (0.8-0.839)	0.744 (0.717-0.771)	0.16 (0.151-0.168)	N/A
		OTP features	0.73 (0.708-0.754)	0.619 (0.589-0.65)	0.18 (0.171-0.189)
		Gene-level DOE	0.885 (0.871-0.899)	0.783 (0.757-0.808)	0.154 (0.144-0.164)
1 allele frequency bin nonzero	Activator	All features	0.567 (0.556-0.579)	0.282 (0.269-0.296)	0.179 (0.174-0.183)	2954/12495 (23.6%)
		OTP features	0.496 (0.485-0.508)	0.239 (0.229-0.249)	0.181 (0.176-0.185)
		Gene-level DOE	0.87 (0.862-0.877)	0.641 (0.623-0.66)	0.139 (0.134-0.144)
	Inhibitor	All features	0.576 (0.566-0.586)	0.724 (0.713-0.734)	0.219 (0.216-0.222)	8314/12495 (66.5%)
		OTP features	0.486 (0.476-0.497)	0.659 (0.648-0.67)	0.223 (0.22-0.226)
		Gene-level DOE	0.63 (0.618-0.64)	0.76 (0.75-0.77)	0.257 (0.251-0.264)
	Other	All features	0.568 (0.555-0.58)	0.223 (0.212-0.236)	0.149 (0.144-0.153)	2298/12495 (18.4%)
		OTP features	0.495 (0.483-0.509)	0.187 (0.178-0.196)	0.15 (0.146-0.154)
		Gene-level DOE	0.786 (0.776-0.796)	0.477 (0.457-0.498)	0.219 (0.215-0.224)
	Macro-average	All features	0.57 (0.562-0.578)	0.41 (0.404-0.416)	0.182 (0.18-0.185)	N/A
		OTP features	0.493 (0.484-0.501)	0.362 (0.357-0.367)	0.184 (0.182-0.187)
		Gene-level DOE	0.762 (0.756-0.767)	0.626 (0.617-0.635)	0.205 (0.202-0.208)
	Micro-average	All features	0.753 (0.746-0.759)	0.634 (0.625-0.643)	0.182 (0.18-0.185)	N/A
		OTP features	0.73 (0.723-0.736)	0.585 (0.575-0.593)	0.184 (0.182-0.187)
		Gene-level DOE	0.839 (0.835-0.844)	0.707 (0.7-0.715)	0.205 (0.202-0.208)
2 allele frequency bins nonzero	Activator	All features	0.582 (0.575-0.59)	0.293 (0.284-0.303)	0.18 (0.177-0.182)	6236/25866 (24.1%)
		OTP features	0.493 (0.485-0.501)	0.24 (0.233-0.247)	0.183 (0.18-0.186)
		Gene-level DOE	0.842 (0.837-0.848)	0.581 (0.567-0.595)	0.156 (0.153-0.16)
	Inhibitor	All features	0.584 (0.577-0.591)	0.747 (0.74-0.754)	0.215 (0.213-0.217)	17406/25866 (67.3%)
		OTP features	0.493 (0.485-0.5)	0.671 (0.664-0.678)	0.22 (0.218-0.222)
		Gene-level DOE	0.7 (0.693-0.707)	0.81 (0.803-0.817)	0.23 (0.226-0.235)
	Other	All features	0.582 (0.573-0.592)	0.233 (0.223-0.243)	0.143 (0.14-0.145)	4539/25866 (17.5%)
		OTP features	0.494 (0.485-0.503)	0.175 (0.169-0.181)	0.145 (0.142-0.148)
		Gene-level DOE	0.775 (0.768-0.782)	0.421 (0.408-0.436)	0.209 (0.206-0.212)
	Macro-average	All features	0.583 (0.577-0.588)	0.424 (0.42-0.429)	0.179 (0.177-0.181)	N/A
		OTP features	0.493 (0.487-0.499)	0.362 (0.359-0.365)	0.183 (0.181-0.184)
		Gene-level DOE	0.772 (0.769-0.776)	0.604 (0.598-0.61)	0.199 (0.196-0.201)
	Micro-average	All features	0.766 (0.761-0.77)	0.655 (0.649-0.661)	0.179 (0.177-0.181)	N/A
		OTP features	0.737 (0.733-0.741)	0.595 (0.589-0.601)	0.183 (0.181-0.184)
		Gene-level DOE	0.846 (0.843-0.849)	0.732 (0.727-0.737)	0.199 (0.196-0.201)
3 allele frequency bins nonzero	Activator	All features	0.609 (0.592-0.626)	0.306 (0.286-0.328)	0.172 (0.167-0.178)	1388/6046 (23.0%)
		OTP features	0.504 (0.487-0.522)	0.241 (0.225-0.257)	0.177 (0.171-0.182)
		Gene-level DOE	0.86 (0.849-0.871)	0.597 (0.567-0.627)	0.139 (0.132-0.145)
	Inhibitor	All features	0.62 (0.604-0.633)	0.77 (0.755-0.783)	0.211 (0.207-0.216)	4066/6046 (67.3%)
		OTP features	0.497 (0.483-0.512)	0.677 (0.663-0.692)	0.22 (0.216-0.224)
		Gene-level DOE	0.729 (0.716-0.743)	0.827 (0.815-0.841)	0.217 (0.208-0.225)
	Other	All features	0.594 (0.577-0.612)	0.266 (0.242-0.29)	0.148 (0.142-0.154)	1121/6046 (18.5%)
		OTP features	0.505 (0.485-0.524)	0.192 (0.178-0.207)	0.151 (0.145-0.157)
		Gene-level DOE	0.794 (0.779-0.808)	0.482 (0.452-0.514)	0.194 (0.188-0.2)
	Macro-average	All features	0.608 (0.597-0.618)	0.447 (0.437-0.458)	0.177 (0.174-0.181)	N/A
		OTP features	0.502 (0.49-0.514)	0.37 (0.363-0.378)	0.183 (0.179-0.186)
		Gene-level DOE	0.794 (0.786-0.802)	0.635 (0.623-0.649)	0.183 (0.179-0.188)
	Micro-average	All features	0.772 (0.762-0.781)	0.671 (0.658-0.683)	0.177 (0.174-0.181)	N/A
		OTP features	0.735 (0.726-0.745)	0.598 (0.586-0.611)	0.183 (0.179-0.186)
		Gene-level DOE	0.862 (0.855-0.867)	0.753 (0.743-0.763)	0.183 (0.179-0.188)
≥ 1 OTP feature(s) nonzero	Activator	All features	0.62 (0.596-0.643)	0.373 (0.334-0.408)	0.186 (0.178-0.196)	592/2237 (26.5%)
		OTP features	0.551 (0.524-0.577)	0.301 (0.274-0.331)	0.196 (0.187-0.205)
		Gene-level DOE	0.816 (0.797-0.837)	0.594 (0.551-0.638)	0.167 (0.157-0.178)
	Inhibitor	All features	0.647 (0.623-0.671)	0.802 (0.78-0.823)	0.204 (0.197-0.211)	1518/2237 (67.9%)
		OTP features	0.562 (0.536-0.587)	0.734 (0.707-0.761)	0.217 (0.21-0.225)
		Gene-level DOE	0.672 (0.65-0.695)	0.812 (0.79-0.831)	0.238 (0.224-0.253)
	Other	All features	0.601 (0.57-0.633)	0.277 (0.24-0.316)	0.147 (0.137-0.158)	416/2237 (18.6%)
		OTP features	0.574 (0.542-0.606)	0.239 (0.21-0.273)	0.151 (0.141-0.161)
		Gene-level DOE	0.748 (0.723-0.773)	0.445 (0.396-0.492)	0.227 (0.217-0.237)
	Macro-average	All features	0.623 (0.604-0.641)	0.484 (0.465-0.502)	0.179 (0.173-0.185)	N/A
		OTP features	0.562 (0.543-0.581)	0.425 (0.41-0.441)	0.188 (0.182-0.194)
		Gene-level DOE	0.745 (0.732-0.759)	0.617 (0.598-0.636)	0.211 (0.204-0.218)
	Micro-average	All features	0.775 (0.761-0.789)	0.694 (0.675-0.714)	0.179 (0.173-0.185)	N/A
		OTP features	0.75 (0.735-0.765)	0.645 (0.623-0.666)	0.188 (0.182-0.194)
		Gene-level DOE	0.827 (0.816-0.837)	0.731 (0.714-0.747)	0.211 (0.204-0.218)
