# Supplementary material for: Genetic evidence informs the direction of therapeutic modulation in drug development
Source: NPJ Drug Discov. 2025 Oct 1;2:24. doi: 10.1038/s44386-025-00027-0 (PMC12488494; doi:10.1038/s44386-025-00027-0)
Supplement: Supplementary file 11 — Supplementary data 10 [file 44386_2025_27_MOESM11_ESM.xlsx]

## Sheet: S10
Supplementary Data 10: Feature importances for all-features model for predicting gene-disease-specific DOE
We performed feature importance analyses using SHapley Additive exPlanations (SHAP). Feature descriptions are in Supplementary Data 8. mean(|SHAP|) reflects feature importance.
Feature name	Feature category	Average across the three predictions		Activator DOE predictions			Inhibitor DOE predictions			Other DOE predictions
		mean(|SHAP|)	mean(|SHAP|) among non-zero, non-NaN feature values	mean(|SHAP|)	mean(|SHAP|) among non-zero, non-NaN feature values	Spearman correlation between feature and SHAP values	mean(|SHAP|)	mean(|SHAP|) among non-zero, non-NaN feature values	Spearman correlation between feature and SHAP values	mean(|SHAP|)	mean(|SHAP|) among non-zero, non-NaN feature values	Spearman correlation between feature and SHAP values
mvp_eqtl	eQTL	0.0626003	0.060354	0.0508019	0.055755	0.203534	0.0667862	0.0536136	-0.340519	0.0702129	0.0716934	0.170815
panukbb_eqtl	eQTL	0.0578347	0.0434742	0.0584581	0.0458756	0.308126	0.0465122	0.0401467	-0.638954	0.0685339	0.0444002	0.466558
genebass_sv_lof_0.5missense	Rare variants	0.0569073	0.118938	0.0128125	0.0374399	0.126797	0.0735613	0.13933	-0.610792	0.0843482	0.180043	0.601319
genebass_sv_other_missense	Rare variants	0.0558245	0.0560262	0.0834277	0.0810354	0.490047	0.047938	0.0505648	-0.423924	0.0361079	0.0364785	0.461549
genebass_sv_gof_missense	Rare variants	0.0501104	0.288891	0.0510998	0.32661	-0.489809	0.0665129	0.367879	0.476335	0.0327184	0.172183	-0.392834
finngen_eqtl	eQTL	0.033589	0.03476	0.0477607	0.0496046	0.222405	0.0317296	0.0309189	-0.400691	0.0212768	0.0237565	0.0846812
genebass_sv_hcgof	Rare variants	0.0329391	0.311618	0.0561199	0.59433	-0.360413	0.0375129	0.289711	0.355653	0.00518461	0.0508132	-0.228562
finngen_sv_gof	Rare variants	0.0283894	0.628131	0.0278782	0.679756	-0.167233	0.035713	0.729297	0.167681	0.0215769	0.475339	-0.203703
finngen_sv_other_missense	Rare variants	0.0282245	0.0826733	0.0308202	0.109788	-0.575658	0.0152238	0.0426957	-0.249916	0.0386295	0.0955367	0.297095
genebass_sv_other_0.5missense	Rare variants	0.0235775	0.134444	0.0110874	0.0613553	0.295253	0.0336484	0.209794	-0.446212	0.0259967	0.132181	0.407874
genebass_sv_lof_missense	Rare variants	0.021321	0.0929803	0.0175304	0.073067	-0.175394	0.0162256	0.0868693	-0.261021	0.0302071	0.119005	0.352725
jurgens_0.5missense	Gene burden	0.0195697	0.0509256	0.0408324	0.0986321	0.20293	0.0159262	0.0433941	-0.141171	0.00195037	0.0107506	-0.0619443
genebass_sv_gof_0.5missense	Rare variants	0.0178787	0.100015	0.0131653	0.0609468	-0.257225	0.0261311	0.153763	0.436313	0.0143396	0.0853338	-0.0976651
finngen_sv_lclof	Rare variants	0.0156738	0.111314	0.00152351	0.0171019	-0.129063	0.0185654	0.108271	-0.233649	0.0269326	0.208568	0.25393
finngen_gb_lof	Gene burden	0.0114832	0.172721	0.00461921	0.0467614	0.134299	0.0187771	0.304336	-0.148511	0.0110534	0.167064	0.13433
genebass_sv_hclof	Rare variants	0.0105407	0.0529057	0.0136454	0.0736968	-0.239259	0.00705808	0.0363518	-0.261031	0.0109186	0.0486685	-0.0525925
jurgens_lof_0.8missense	Gene burden	0.00865069	0.0307148	0.00569466	0.043246	0.209321	0.0141671	0.025286	-0.0903376	0.0060903	0.0236124	0.1012
jurgens_lof_0.5missense	Gene burden	0.00760332	0.0417243	0.00822951	0.0472495	0.106746	0.00768469	0.0515833	-0.162679	0.00689576	0.0263402	0.0431883
impc_lof	Open Targets	0.00664375	0.0903558	0.0128692	0.163468	0.311571	0.00322086	0.0464437	0.144263	0.00384123	0.0611552	0.0693265
finngen_sv_other_0.5missense	Rare variants	0.00591249	0.129376	0.0113364	0.264926	-0.183602	0.000738544	0.0124823	-0.152719	0.00566248	0.11072	0.166195
jurgens_0.2missense	Gene burden	0.0057602	0.0647057	0.00429761	0.0364362	-0.116924	0.00822197	0.106407	0.24287	0.00476103	0.0512736	-0.158913
genebass_gb_hclof	Gene burden	0.00395734	0.0539258	0.00651368	0.0874357	0.258059	0.000340158	0.00628287	-0.0133357	0.00501817	0.0680588	-0.226311
jurgens_lof	Gene burden	0.00347788	0.0266835	0.00287178	0.0247441	0.0848318	0.00239505	0.0191664	-0.00696787	0.00516681	0.03614	-0.144352
genebass_gb_hclof_missense	Gene burden	0.00333832	0.0262209	0.00297682	0.0204637	0.166539	0.00390785	0.0292057	-0.128467	0.0031303	0.0289932	0.0626289
genebass_gb_hclof_lclof_missense	Gene burden	0.0031604	0.0290951	0.00241737	0.0301673	0.193888	0.00436731	0.033832	-0.180274	0.00269654	0.0232861	0.0823625
genebass_sv_lclof	Rare variants	0.00216545	0.0998788	0.0047054	0.217786	0.102657	0.00150014	0.0625196	-0.103579	0.000290816	0.0193312	0.0819242
eva_lclof	Open Targets	0.00175183	0.233976	0.000845514	0.12025	0.0910618	0.00126861	0.177779	-0.080074	0.00314135	0.403898	0.0941584
finngen_sv_hclof	Rare variants	0.00132886	0.0475389	0.002236	0.111647	0.0780261	0.000713553	0.0188249	-0.0562696	0.00103702	0.0121446	0.0051357
locus2gene	eQTL	0.00111772	0.0979392	0.000540059	0.0400531	0.0402649	0.00258762	0.236084	-0.0682827	0.000225467	0.0176807	-0.0156803
eva_hclof	Open Targets	0.000554961	0.0720325	0	0		0.000394266	0.0587491	-0.0708563	0.00127062	0.157348	0.0989472
eva_gof	Open Targets	9.85741e-05	0.0140542	0	0		0.000236455	0.0362098	0.0523125	5.92668e-05	0.00595282	0.0179973
