# Supplementary material for: Genetic evidence informs the direction of therapeutic modulation in drug development
Source: NPJ Drug Discov. 2025 Oct 1;2:24. doi: 10.1038/s44386-025-00027-0 (PMC12488494; doi:10.1038/s44386-025-00027-0)
Supplement: Supplementary file 12 — Supplementary data 11 [file 44386_2025_27_MOESM12_ESM.xlsx]

## Sheet: S11
Supplementary Data 11: Comparing gene-level and gene-disease-specific DOE models for gene-disease-specific DOE prediction
Odds ratios represent the odds of having the respective DOE in the comparison group relative to the baseline group. We performed this analysis in a dataset of 47,822 gene-disease pairs; all pairs representing the same gene also have the same gene-level DOE prediction. We determined percentile cutoffs at the gene level for gene-level DOE predictions. Abbreviations: CI, confidence interval.
Model	DOE	Percentile cutoff	Raw score	Success/total above cutoff	Success/total below cutoff	OR (95% CI)	p
Gene-level DOE	Activator	75	0.665149	9884/20920	1386/26902	16.49 (15.52-17.52)	p < 1E-325
		80	0.808741	9527/18129	1743/29693	17.76 (16.78-18.79)	p < 1E-325
		85	0.911085	8727/15139	2543/32683	16.13 (15.32-16.99)	p < 1E-325
		90	0.94938	6969/11467	4301/36355	11.55 (10.99-12.13)	p < 1E-325
		95	0.969584	5118/7911	6152/39911	10.06 (9.53-10.61)	p < 1E-325
	Inhibitor	75	0.97554	13270/16362	18794/31460	2.89 (2.76-3.03)	p < 1E-325
		80	0.98078	10060/12345	22004/35477	2.7 (2.56-2.83)	p < 1E-325
		85	0.98543	7613/9175	24451/38647	2.83 (2.67-3)	1.77213e-268
		90	0.988624	4845/5737	27219/42085	2.97 (2.75-3.19)	1.18756e-181
		95	0.992925	2030/2237	30034/45585	5.08 (4.4-5.87)	6.34494e-108
	Other	75	0.676458	5188/13677	3495/34145	5.36 (5.1-5.63)	p < 1E-325
		80	0.716647	4408/10259	4275/37563	5.87 (5.58-6.17)	p < 1E-325
		85	0.774701	3654/7732	5029/40090	6.25 (5.92-6.59)	p < 1E-325
		90	0.837538	2650/5016	6033/42806	6.83 (6.42-7.26)	p < 1E-325
		95	0.918664	1270/2066	7413/45756	8.25 (7.53-9.05)	p < 1E-325
Gene-disease-specific DOE	Activator	75	0.27045	3560/11957	7710/35865	1.55 (1.48-1.62)	1.72466e-75
		80	0.277341	2881/9565	8389/38257	1.53 (1.46-1.61)	2.18332e-63
		85	0.285289	2218/7174	9052/40648	1.56 (1.48-1.65)	2.18485e-56
		90	0.296181	1504/4783	9766/43039	1.56 (1.46-1.67)	3.24109e-41
		95	0.313616	802/2392	10468/45430	1.68 (1.54-1.84)	1.98015e-31
	Inhibitor	75	0.709858	9206/11956	22858/35866	1.91 (1.82-2)	2.16269e-154
		80	0.723877	7504/9564	24560/38258	2.03 (1.93-2.14)	3.21346e-151
		85	0.737465	5727/7174	26337/40648	2.15 (2.02-2.29)	5.25491e-133
		90	0.754713	3895/4783	28169/43039	2.32 (2.15-2.5)	3.35557e-105
		95	0.803918	2029/2392	30035/45430	2.87 (2.56-3.21)	5.47169e-74
	Other	75	0.201067	2948/11956	5735/35866	1.72 (1.64-1.81)	4.03111e-99
		80	0.215023	2457/9565	6226/38257	1.78 (1.69-1.88)	1.82045e-99
		85	0.234309	1913/7171	6770/40651	1.82 (1.72-1.93)	9.77399e-90
		90	0.245777	1351/4818	7332/43004	1.9 (1.77-2.03)	1.43776e-76
		95	0.267432	771/2392	7912/45430	2.26 (2.06-2.47)	1.42154e-71
