# Supplementary material for: Genetic evidence informs the direction of therapeutic modulation in drug development
Source: NPJ Drug Discov. 2025 Oct 1;2:24. doi: 10.1038/s44386-025-00027-0 (PMC12488494; doi:10.1038/s44386-025-00027-0)
Supplement: Supplementary file 13 — Supplementary data 12 [file 44386_2025_27_MOESM13_ESM.xlsx]

## Sheet: S12
Supplementary Data 12: Orphan drug indications mapped to ICD-10 codes
FDA or EU indication	ICD-10 code	ICD-10 string
soft tissue sarcomas	C49	Malignant neoplasm of other connective and soft tissue
narcolepsy	G47.4	Narcolepsy and cataplexy
nonsmall cell lung cancer nsclc that is anaplastic lymphoma kinasealkpositive	C34	Malignant neoplasm of bronchus and lung
crohns disease	K50	Crohn's disease [regional enteritis]
pediatric 0 to 16 years of age crohns disease	K50	Crohn's disease [regional enteritis]
pediatric 0 to 16 years of age ulcerative colitis	K51	Ulcerative colitis
neurotrophic keratitis	H16.2	Keratoconjunctivitis
neonatal hypoxic ischemic encephalopathy	P91.6	Hypoxic ischemic encephalopathy [HIE]
multiple myeloma	C90.0	Multiple myeloma
acute lymphoblastic leukemia	C91.0	Acute lymphoblastic leukemia [ALL]
organic acidemias	E71.1	Other disorders of branched-chain amino-acid metabolism
nacetylglutamate synthetase deficiency	E72.4	Disorders of ornithine metabolism
1 growth failure in children due to inadequate growth hormone secretion 2 short stature associated with turners syndrome	E34.3	Short stature due to endocrine disorder
chronic graft versus host disease	D89.81	Graft-versus-host disease
chronic lymphocytic leukemia cll	C91.1	Chronic lymphocytic leukemia of B-cell type
nodal marginal zone lymphoma	C83.0	Small cell B-cell lymphoma
mantle cell lymphoma	C83.1	Mantle cell lymphoma
splenic marginal zone lymphoma	C83.0	Small cell B-cell lymphoma
small lymphocytic lymphoma	C83.0	Small cell B-cell lymphoma
extranodal marginal zone lymphoma mucosa associated lymphoid tissue malt type lymphoma	C83.0	Small cell B-cell lymphoma
waldenstroms macroglobulinemia	C88.0	Waldenstrom macroglobulinemia
gastric cancer including gastroesophageal junction adenocarcinoma	C16	Malignant neoplasm of stomach
pancreatic cancer	C25	Malignant neoplasm of pancreas
diffuse large bcell lymphoma	C83.3	Diffuse large B-cell lymphoma
follicular lymphoma	C82	Follicular lymphoma
multiple sclerosis	G35	Multiple sclerosis
multiple myeloma mm	C90.0	Multiple myeloma
fallopian tube carcinoma	C57.0	Malignant neoplasm of fallopian tube
renal cell carcinoma	C64	Malignant neoplasm of kidney, except renal pelvis
primary peritoneal carcinoma	C48.2	Malignant neoplasm of peritoneum, unspecified
therapeutic ovarian cancer	C56	Malignant neoplasm of ovary
malignant glioma	C71	Malignant neoplasm of brain
aidsrelated kaposis sarcoma	C46.0	Kaposi's sarcoma of skin
thrombotic thrombocytopenic purpura	M31.1	Thrombotic microangiopathy
nonsmall cell lung cancer with met genomic tumor aberrations	C34	Malignant neoplasm of bronchus and lung
myasthenia gravis	G70.0	Myasthenia gravis
cholangiocarcinoma	C22.1	Intrahepatic bile duct carcinoma
aids	B24	Unspecified human immunodeficiency virus [HIV] disease
cushings disease	E24.0	Pituitary-dependent Cushing's disease
patent ductus arteriosus	Q25.0	Patent ductus arteriosus
noninfectious ocular inflammation of the posterior segment in intermediate posterior and panuveitis	H30	Chorioretinal inflammation
hypercalcemia in malignancy	E83.52	Hypercalcemia
giant cell tumor of bone	C41.9	Malignant neoplasm of bone and articular cartilage, unsp
kaposi sarcoma	C46	Kaposi's sarcoma
persons with myeloproliferative neoplasmassociated myelofibrosis and anemia who are red blood cell tranfusion dependent	D47.4	Osteomyelofibrosis
systemic sclerosis	M34	Systemic sclerosis [scleroderma]
dravet syndrome	G40.8	Other epilepsy and recurrent seizures
lennoxgastaut syndrome	G40.8	Other epilepsy and recurrent seizures
seizures associated with cyclindependent kinaselike 5 cdkl5 deficiency disorder	G40	Epilepsy and recurrent seizures
cdkl5 deficiency disorder	G40	Epilepsy and recurrent seizures
praderwilli syndrome pws	Q87.1	Congenital malform syndromes predom assoc w short stature
idiopathic hypersomnia	G47.1	Hypersomnia
fibrodysplasia ossificans progressiva	M61.1	Myositis ossificans progressiva
squamous cell cancer of the head and neck in patients who express epidermal growth factor receptor	C76	Malignant neoplasm of other and ill-defined sites
chronic lymphocytic leukemia and small lymphocytic lymphoma	C91.1	Chronic lymphocytic leukemia of B-cell type
lymphoplasmacytic lymphoma with or without walenstroms macroglobulinemia	C88.0	Waldenstrom macroglobulinemia
chronic lymphocytic leukemia	C91.1	Chronic lymphocytic leukemia of B-cell type
extranodal marginal zone lymphoma	C83.0	Small cell B-cell lymphoma
primary myelofibrosis mf postpolycythemia vera mf and postessential thrombocythemia mf	D47.4	Osteomyelofibrosis
human immunodeficiency virus type 1 infection in pediatric patients	B24	Unspecified human immunodeficiency virus [HIV] disease
for radiolucent stones in well opacifying gallbladders in whom elective surgery would be undertaken except for the presence of increased surgical risk due to systemic disease or age	K80	Cholelithiasis
cerebrotendinous xanthomatosis	E75.5	Other lipid storage disorders
immunoglobulin a iga nephropathy	N02	Recurrent and persistent hematuria
primary iga nephropathy	N02	Recurrent and persistent hematuria
focal segmental glomerulosclerosis	N04.1	Nephrotic syndrome w focal and segmental glomerular lesions
paroxysmal nocturnal hemoglobinuria	D59.5	Paroxysmal nocturnal hemoglobinuria [Marchiafava-Micheli]
active tuberculosis	A15	Respiratory tuberculosis
kras pg12cpositive nonsmall cell lung cancer	C34	Malignant neoplasm of bronchus and lung
primary mediastinal b cell lymphoma	C83.3	Diffuse large B-cell lymphoma
stage iib through iv malignant melanoma	C43	Malignant melanoma of skin
hodgkin lymphoma	C81	Hodgkin lymphoma
esophageal carcinoma	C15	Malignant neoplasm of esophagus
hepatocellular carcinoma hcc	C22.0	Liver cell carcinoma
biliary tract carcinoma	C24.0	Malignant neoplasm of extrahepatic bile duct
small cell lung cancer	C34.1	Malignant neoplasm of upper lobe, bronchus or lung
merkel cell carcinoma	C44.9	Other and unsp malignant neoplasm of skin, unspecified
chronic granulomatous disease	D71	Functional disorders of polymorphonuclear neutrophils
delaying time to disease progression in severe malignant osteopetrosis	Q78.2	Osteopetrosis
adultonset stills disease	M06.1	Adult-onset Still's disease
cryopyrinassociated periodic syndromes	M04.2	Cryopyrin-associated periodic syndromes
pediatric age 16 and under juvenile rheumatoid arthritis	M08	Juvenile arthritis
tnfreceptor associated periodic syndrome traps	M04.2	Cryopyrin-associated periodic syndromes
hyperimmunoglobulinemia d and periodic fever syndrome	D89.8	Oth disrd involving the immune mechanism, NEC
familial mediterranean fever	E85.0	Non-neuropathic heredofamilial amyloidosis
tuberous sclerosis complex	Q85.1	Tuberous sclerosis
tuberous sclerosis	Q85.1	Tuberous sclerosis
graftversushost disease	D89.81	Graft-versus-host disease
leigh syndrome	G31.82	Leigh's disease
perinatal asphyxia	P21.9	Birth asphyxia, unspecified
fragile x syndrome	Q99.2	Fragile X chromosome
epilepsy with myoclonicatonic seizures	G40	Epilepsy and recurrent seizures
epidermolysis bullosa	Q81	Epidermolysis bullosa
22q112 deletion syndrome	Q93.8	Other deletions from the autosomes
west syndrome	G40.4	Other generalized epilepsy and epileptic syndromes
angelman syndrome	Q93.51	Angelman syndrome
glioma	C71	Malignant neoplasm of brain
glioblastoma multiforme	C71.9	Malignant neoplasm of brain, unspecified
graft versus host disease	D89.81	Graft-versus-host disease
glioblastoma	C71.9	Malignant neoplasm of brain, unspecified
infantile spasms	G40.4	Other generalized epilepsy and epileptic syndromes
chromosome 15q112131 duplication syndrome dup15q	Q93.8	Other deletions from the autosomes
childhood absence epilepsy	G40.3	Generalized idiopathic epilepsy and epileptic syndromes
hyperphagia behavior and weight loss in prader willi syndrome	Q87.1	Congenital malform syndromes predom assoc w short stature
pediatric schizophrenia pediatrics is defined as 0 through 16 years of age	F20.81	Schizophreniform disorder
ischemiareperfusion injury resulting from solid organ transplantation	T86	Complications of transplanted organs and tissue
autoimmune hepatitis	K75.4	Autoimmune hepatitis
pericarditis	I30	Acute pericarditis
graft versus host disease gvhd	D89.81	Graft-versus-host disease
homocystinuria	E72.1	Disorders of sulfur-bearing amino-acid metabolism
bthalassemia major and intermedia	D56.1	Beta thalassemia
generalized pustular psoriasis	L40.1	Generalized pustular psoriasis
netherton syndrome	Q82.4	Ectodermal dysplasia (anhidrotic)
myeloidlymphoid neoplasms with eosinophilia and rearrangement of pdgfra pdgfrb or fgfr1 or with pcm1jak2	C92.7	Other myeloid leukemia
malignant pleural mesothelioma	C45.0	Mesothelioma of pleura
for use in the longterm children who have growth failure due to a lack of adequate endogenous growth hormone secretion	E23.0	Hypopituitarism
adults with growth hormone deficiency	E23.0	Hypopituitarism
short stature in noonan syndrome	Q87.1	Congenital malform syndromes predom assoc w short stature
short stature associated with turner syndrome	Q96.9	Turner's syndrome, unspecified
short stature in pediatric short stature homeoboxcontaining gene shox deficiency	R62.52	Short stature (child)
hivassociated adipose redistribution syndrome	B24	Unspecified human immunodeficiency virus [HIV] disease
cachexia associated with aids	R64	Cachexia
adjunct for the induction of ovulation in women with infertility due to hypogonadotropic hypogonadism or bilateral tubal occlusion or unexplained infertility who are undergoing in vivo or in vitro fertilization procedures	N97.9	Female infertility, unspecified
malignant melanoma stages iib through iv	C43	Malignant melanoma of skin
1 lifethreatening ventricular tachyarrhythmias 2 life treatening ventricular tachyarrhythmias	I49.9	Cardiac arrhythmia, unspecified
hypoparathyroidism	E20.9	Hypoparathyroidism, unspecified
cutaneous tcell lymphoma	C84.4	Peripheral T-cell lymphoma, not elsewhere classified
duchenne muscular dystrophy	G71.0	Muscular dystrophy
short stature associated with turners syndrome	Q96.9	Turner's syndrome, unspecified
growth retardation associated with chronic renal failure	N18.9	Chronic kidney disease, unspecified
for the longterm children who have growth failure due to inadequate secretion of normal endogenous growth hormone	E23.0	Hypopituitarism
as replacement therapy for growth hormone deficiency in adults after epiphyseal closure	E23.0	Hypopituitarism
aidsassociated catabolismweight loss	B24	Unspecified human immunodeficiency virus [HIV] disease
acromegaly	E22.0	Acromegaly and pituitary gigantism
longterm children who have growth failure due to a lack of adequate endogenous growth hormone secretion	E23.0	Hypopituitarism
idiopathic or organic growth hormone deficiency in children with growth failure	E23.0	Hypopituitarism
for the hepatic venoocclusive disease	K76.5	Hepatic veno-occlusive disease
management of neuropathic pain in postherpetic neuralgia	B02.2	Zoster with other nervous system involvement
erythromelalgia	I73.81	Erythromelalgia
intermetatarsal neuroma mortons neuroma that does not respond to conservative treatment and requires either neurectomy or neurolysis	G57.60	Lesion of plantar nerve, unspecified lower limb
postherpetic neuralgia	B02.2	Zoster with other nervous system involvement
painful hivassociated neuropathy	B24	Unspecified human immunodeficiency virus [HIV] disease
peripheral tcell lymphoma ptcl	C84.4	Peripheral T-cell lymphoma, not elsewhere classified
von hippellindau disease	Q85.8	Other phakomatoses, not elsewhere classified
pediatric chronic hepatitis c virus infection	B18.2	Chronic viral hepatitis C
pediatric hyperparathyroidism	E21.3	Hyperparathyroidism, unspecified
zygomycosis	B46.0	Pulmonary mucormycosis
invasive aspergillosis	B44.0	Invasive pulmonary aspergillosis
sickle cell anemia as shown by the presence of hemoglobin s	D57.0	Hb-SS disease with crisis
sickle cell anemia in pediatric patients	D57.0	Hb-SS disease with crisis
pediatric sickle cell anemia	D57.0	Hb-SS disease with crisis
symptomatic sickle cell disease in pediatric patients less than 17 years of age	D57.0	Hb-SS disease with crisis
ovarian cancer	C56	Malignant neoplasm of ovary
fallopian tube cancer	C57.0	Malignant neoplasm of fallopian tube
primary peritoneal cancer	C48.2	Malignant neoplasm of peritoneum, unspecified
advanced involutional or residual stage dupuytrens disease	M72.0	Palmar fascial fibromatosis [Dupuytren]
peyronies disease	N48.6	Induration penis plastica
hiv1 infection in treatment experienced adult documented multiantiretroviral class resistance and evidence of hiv1 replication despite ongoing antiretroviral therapy	B24	Unspecified human immunodeficiency virus [HIV] disease
soft tissue sarcoma	C49	Malignant neoplasm of other connective and soft tissue
lymphoplasmacytoid lymphoma lpl waldenstrom macroglobulinemia wm	C88.0	Waldenstrom macroglobulinemia
small lymphocytic lymphoma sll	C83.0	Small cell B-cell lymphoma
severe diarrhea and flushing associated with malignant carcinoid tumors	E34.0	Carcinoid syndrome
diarrhea associated with vasoactive intestinal peptide tumors vipoma	E16.8	Other specified disorders of pancreatic internal secretion
exposure to b anthracis spores	A22.9	Anthrax, unspecified
human immunodeficiency virus type 1 hiv1 infection in pediatric patients	B24	Unspecified human immunodeficiency virus [HIV] disease
treatment for histiocytic neoplasms	C96.0	Multifocal and multisystemic Langerhans-cell histiocytosis
stage iib iic iii and iv melanoma with brafv600 mutation	C43	Malignant melanoma of skin
strabismus and blepharospasms	H49.0	Third [oculomotor] nerve palsy
cervical dystonia	G24.3	Spasmodic torticollis
dynamic muscle contracture in pediatric cerebral palsy patients	G80.9	Cerebral palsy, unspecified
acute myelogenous leukemia	C92.0	Acute myeloblastic leukemia
acute myeloid leukemia	C92.0	Acute myeloblastic leukemia
behcets syndrome	M35.2	Behcet's disease
for arresting the progression of neurologic disability caused by chronic progressive multiple sclerosis	G35	Multiple sclerosis
chronic myelogenous leukemia	C92.1	Chronic myeloid leukemia, BCR/ABL-positive
hodgkins lymphoma	C81	Hodgkin lymphoma
primary cutaneous cd30positive tcell lymphoproliferative disorders	C84.5	Other specified mature T/NK-cell lymphomas
peripheral tcell lymphoma including anaplastic large cell lymphoma peripheral tcell lymphoma not otherwise specified angioimmunoblastic tcell lymphoma adult tcell leukemialymphoma enteropathyassociated tcell lymphoma and extranodal nktcell lymphoma	C84.4	Peripheral T-cell lymphoma, not elsewhere classified
mycosis fungoides	C84.0	Mycosis fungoides
angiofibroma associated with tuberous sclerosis	Q85.1	Tuberous sclerosis
lymphangioleiomyomatosis	J84.2	Lymphoid interstitial pneumonia
pachyonychia congenita	Q84.5	Enlarged and hypertrophic nails
sporadic lymphangioleiomyomatosis	J84.2	Lymphoid interstitial pneumonia
beta thalassaemia intermedia and major	D56.1	Beta thalassemia
sickle cell disease	D57.1	Sickle-cell disease without crisis
bronchiolitis obliterans syndrome	J84.1	Other interstitial pulmonary diseases with fibrosis
lymphatic malformations	Q82.8	Other specified congenital malformations of skin
chronicrefractory anterior noninfectious uveitis noninfectious intermediate uveitis noninfectious panuveitis and noninfectious uveitis affecting the posterior of the eye nicups	H20.9	Unspecified iridocyclitis
betathalassemia	D56.1	Beta thalassemia
tuberous sclerosis complexrelated facial angiofibromas	Q85.1	Tuberous sclerosis
sarcoidosis	D86.9	Sarcoidosis, unspecified
bardetbiedl syndrome	Q87.89	Oth congenital malformation syndromes, NEC
alstrm syndrome	E34.8	Other specified endocrine disorders
acquired hypothalamic obesity	E66.09	Other obesity due to excess calories
praderwilli syndrome	Q87.1	Congenital malform syndromes predom assoc w short stature
mucormycosis previously called zygomycosis	B46.9	Zygomycosis, unspecified
esophageal cancer	C15	Malignant neoplasm of esophagus
gastric cancer and gastroesophageal junction cancer	C16	Malignant neoplasm of stomach
stage iib to stage iv melanoma	C43	Malignant melanoma of skin
stage iib to iv melanoma	C43	Malignant melanoma of skin
to slow the progression of immunoglobulin a nephropathy delay kidney failure in patients affected by the disease	N02.8	Recurrent and persistent hematuria w oth morphologic changes
preterm birth in singleton pregnancies	P07.3	Preterm [premature] newborn [other]
primary biliary cirrhosis	K74.3	Primary biliary cirrhosis
alkpositive metpositive or rospositive nonsmall cell lung cancer	C34	Malignant neoplasm of bronchus and lung
inflammatory myofibroblastic tumor	C49	Malignant neoplasm of other connective and soft tissue
anaplastic large cell lymphoma	C84.6	Anaplastic large cell lymphoma, ALK-positive
neuroblastoma	C74	Malignant neoplasm of adrenal gland
anaplastic lymphoma kinasepositive alk cros 1 oncogene positive ros1 or epidermal growth factor receptor positive egfr nonsmall cell lung cancer nsclc	C34	Malignant neoplasm of bronchus and lung
acute lymphocytic leukemia	C91.0	Acute lymphoblastic leukemia [ALL]
progressive familial intrahepatic cholestasis	K76.8	Other specified diseases of liver
alagille syndrome	Q44.7	Other congenital malformations of liver
bcell nonhodgkins lymphoma	C85.1	Unspecified B-cell lymphoma
epidermal growth factor receptor mutationpositive nonsmall cell lung cancer	C34	Malignant neoplasm of bronchus and lung
severe chemotherapyinduced thrombocytopenia	D69.49	Other primary thrombocytopenia
bleeding episodes in acquired inhibitors to factor viii or factor ix	D68.311	Acquired hemophilia
bleeding episodes in hemophilia a or b inhibitors to factor viii or factor ix	D66	Hereditary factor VIII deficiency
bleeding episodes in congenital factor vii deficiency	D68.2	Hereditary deficiency of other clotting factors
bleeding episodes in glanzmanns thrombasthenia	D69.1	Qualitative platelet defects
bleeding episodes in hemophilia a or b with or without inhibitors	D66	Hereditary factor VIII deficiency
bleeding in patients experiencing intracranial hemorrhage	I61	Nontraumatic intracerebral hemorrhage
advanced hivassociated kaposis sarcoma	C46.9	Kaposi's sarcoma, unspecified
friedreichs ataxia	G11.1	Early-onset cerebellar ataxia
spinal muscular atrophy	G12.0	Infantile spinal muscular atrophy, type I [Werdnig-Hoffman]
inhalation therapy for control of gramnegative bacteria in the respiratory tract of cystic fibrosis	E84.8	Cystic fibrosis with other manifestations
improvement of respiratory symptoms in bronchiectasis and gramnegative bacteria in the airways	J47	Bronchiectasis
retfusion retmutation and trkcpositive poorly differentiated thyroid cancer undifferentiated or anaplastic thyroid cancer medullary thyroid cancer and locally advanced or metastatic follicular or papillary thyroid cancer	C73	Malignant neoplasm of thyroid gland
rearranged during transfection retrearranged nonsmall cell lung cancer nsclc jak12positive nsclc or trkcpositive nsclc	C34	Malignant neoplasm of bronchus and lung
prophylaxis of organ rejection in patients receiving allogeneic kidney transplant	Z94.0	Kidney transplant status
prophylaxis of organ rejection in patients receiving heart transplants	Z94.1	Heart transplant status
rejection in kidney liver or heart transplant in pediatric patients	T86	Complications of transplanted organs and tissue
rejection in lung transplantation	T86.2	Complications of heart transplant
pulmonary arterial hypertension	I27.0	Primary pulmonary hypertension
noninfectious intermediate posterior pan and chronic anterior uveitis	H20	Iridocyclitis
prophylaxis of lung allograft rejection	T86.2	Complications of heart transplant
vernal keratoconjunctivitis	H10.4	Chronic conjunctivitis
hemorrhagic cystitis	N30.4	Irradiation cystitis
prophylaxis of graftversushostdisease	D89.81	Graft-versus-host disease
antineutrophil cytoplasmic autoantibodies associated vasculitides granulomatosis with polyangiitis or wegeners granulomatosis microscopic polyangiitis and churgstrauss syndrome	M31.7	Microscopic polyangiitis
eosinophilic granulomatosis with polyangiitis	M30.1	Polyarteritis with lung involvement [Churg-Strauss]
eosinophilic gastritis eg	K52.81	Eosinophilic gastritis or gastroenteritis
hypereosinophilic syndrome	D72.1	Eosinophilia
eosinophilic gastroenteritis	K52.81	Eosinophilic gastritis or gastroenteritis
eosinophilic esophagitis	K20.0	Eosinophilic esophagitis
xerostomia induced by radiation therapy for head and neck cancer	K11.7	Disturbances of salivary secretion
mastocytosis	C96.2	Malignant mast cell neoplasm
gastrointestinal stromal tumors	C49	Malignant neoplasm of other connective and soft tissue
kawasaki disease	M30.3	Mucocutaneous lymph node syndrome [Kawasaki]
juvenile rheumatoid arthritis	M08	Juvenile arthritis
chronic sarcoidosis	D86	Sarcoidosis
giant cell arteritis	M31.6	Other giant cell arteritis
tcell lymphoma	C84	Mature T/NK-cell lymphomas
bcell acute lymphoblastic leukemia	C91.0	Acute lymphoblastic leukemia [ALL]
bcell acute lymphoblastic leukaemia	C91.0	Acute lymphoblastic leukemia [ALL]
transthyretin amyloidosis attr amyloidosis	E85.1	Neuropathic heredofamilial amyloidosis
prophylaxis of organ rejection in renal allograft recipients	Z94.0	Kidney transplant status
malignant thymoma	C37	Malignant neoplasm of thymus
peripheral tcell lymphoma nodal other extranodal and leukaemicdisseminated	C84.4	Peripheral T-cell lymphoma, not elsewhere classified
philadelphia chromosomepositive acute lymphoblastic leukemia phall	C91.0	Acute lymphoblastic leukemia [ALL]
chronic myeloid leukemia	C92.1	Chronic myeloid leukemia, BCR/ABL-positive
hereditary haemorrhagic telangiectasia	I78.0	Hereditary hemorrhagic telangiectasia
hereditary hemorrhagic telangiectasia	I78.0	Hereditary hemorrhagic telangiectasia
coats disease	H35.0	Background retinopathy and retinal vascular changes
recurrent respiratory papillomatosis	D14.1	Benign neoplasm of larynx
neurofibromatosis type 2	Q85.0	Neurofibromatosis (nonmalignant)
mesothelioma	C45	Mesothelioma
melanoma stages iib through iv as part of a combination chemotherapy regimen	C43	Malignant melanoma of skin
in combination with a platinum and 5fu or capecitabine for the stomach cancer	C16	Malignant neoplasm of stomach
primary mediastinal bcell lymphoma	C85.2	Mediastinal (thymic) large B-cell lymphoma
achondroplasia	Q77.4	Achondroplasia
duchenne muscular dystrophy dmd	G71.0	Muscular dystrophy
myelodysplastic syndrome	D46	Myelodysplastic syndromes
myelofibrosis	D47.4	Osteomyelofibrosis
treatament of myelodysplastic syndromes	D46	Myelodysplastic syndromes
juvenile myelomonocytic leukemia	C93.3	Juvenile myelomonocytic leukemia
xerostomia and keratoconjunctivitis sicca in sjogrens syndrome patients	M35.0	Sjogren syndrome
for use in the diagnosis of gastrinoma associated with zollingerellison syndrome	E16.8	Other specified disorders of pancreatic internal secretion
endogenous and traumatic anterior uveitis and panuveitis	H20	Iridocyclitis
sleep disorder in smithmagenis syndrome associated with diurnal melatonin secretion	F51	Sleep disorders not due to a substance or known physiol cond
non24hour sleepwake disorder in blind individuals without light perception	G47.2	Circadian rhythm sleep disorders
non24hour sleepwake disorders in blind people with no light perception	G47.2	Circadian rhythm sleep disorders
smithmagenis syndrome	Q93.8	Other deletions from the autosomes
atypical hemolytic uremic syndrome	D59.3	Hemolytic-uremic syndrome
carcinoid syndrome in neuroendocrine tumors	E34.0	Carcinoid syndrome
adrenoleukodystrophy	E71.52	X-linked adrenoleukodystrophy
secondary progressive multiple sclerosis	G35	Multiple sclerosis
neuromyelitis optica and neuromyelitis optica spectrum disorders	G36.0	Neuromyelitis optica [Devic]
scleroderma	M34	Systemic sclerosis [scleroderma]
adult tcell leukemialymphoma atll	C91.5	Adult T-cell lymphoma/leukemia (HTLV-1-associated)
peripheral tcell lymphoma	C84.4	Peripheral T-cell lymphoma, not elsewhere classified
smallpox	B03	Smallpox
orthopoxvirus infections	B08.0	Other orthopoxvirus infections
marginal zone lymphoma	C83.0	Small cell B-cell lymphoma
for replacement therapy in congenital protein c deficiency for the prevention and thrombosis pulmonary emboli and purpura fulminans	D68.2	Hereditary deficiency of other clotting factors
myeloproliferative disordersmyelodysplastic syndromes associated with plateletderived growth factor gene rearrangements	D47.1	Chronic myeloproliferative disease
philadelphiapositive acute lymphoblastic leukemia	C91.0	Acute lymphoblastic leukemia [ALL]
systemic mastocytosis without the d816v ckit mutation	C96.2	Malignant mast cell neoplasm
dermatofibrosarcoma protuberans	C49.2	Malig neoplm of conn and soft tissue of lower limb, inc hip
idiopathic hypereosinophilic syndrome including acute and chronic eosinophilic leukemia	D72.1	Eosinophilia
refractory childhood acute lymphocytic leukemia	C91.0	Acute lymphoblastic leukemia [ALL]
idiopathic pulmonary fibrosis	J84.1	Other interstitial pulmonary diseases with fibrosis
hepatorenal syndrome	K76.7	Hepatorenal syndrome
bleeding esophageal varices	I85.0	Esophageal varices
ascites due to all etiologies except cancer	R18.8	Other ascites
idiopathic osteoporosis	M81.0	Age-related osteoporosis w/o current pathological fracture
active thyroid eye disease	H06.2	Thyrotoxic exophthalmos
von willebrand disease except for surgical andor invasive procedures in von willebrand disease in whom desmopressin is either ineffective or contraindicated	D68.0	Von Willebrand disease
erythema nodosum leprosum	A30.1	Tuberculoid leprosy
treatment and recurrent aphthous ulcers in severely terminally immunocompromised patients	K12.0	Recurrent oral aphthae
1 graft versus host disease in patients receiving bone marrow transplantation 2 graft versus host disease in patients receiving bone marrow transplantation	D89.81	Graft-versus-host disease
severe recurrent aphthous stomatitis in severely terminally immunocompromised patients	K12.0	Recurrent oral aphthae
the clinical manifestations of mycobacterial infection caused by mycobacterium tuberculosis and nontuberculous mycobacteria	A31.0	Pulmonary mycobacterial infection
primary brain malignancies	C71	Malignant neoplasm of brain
treatment and maintenance of reactional lepromatous leprosy	A30.0	Indeterminate leprosy
hivassociated wasting syndrome	B22.2	HIV disease resulting in wasting syndrome
kaposis sarcoma	C46	Kaposi's sarcoma
inherited retinal dystrophy due to biallelic rpe65 gene mutations	H35.5	Hereditary retinal dystrophy
pediatric hiv infection	B20	Human immunodeficiency virus [HIV] disease
tcell nonhodgkins lymphoma	C84.4	Peripheral T-cell lymphoma, not elsewhere classified
prophylaxis of solid organ rejection	Z94	Transplanted organ and tissue status
for the cardiomyopathy associated with doxorubicin administration	I42.7	Cardiomyopathy due to drug and external agent
intracSupplementary Data pasticity due to multiple sclerosis or spinal cord injury	G35	Multiple sclerosis
intracSupplementary Data pasticity caused by spinal cord injury multiple sclerosis and other spinal diseases including spinal ischemia spinal tumor transverse myelitis cervical spondylosis and degenerative myelopathy	G82.1	Spastic paraplegia
dystonia	G24	Dystonia
complex regional pain syndrome	G90.5	Complex regional pain syndrome I (CRPS I)
spasticity associated with cerebral palsy	G80	Cerebral palsy
uveal melanoma	C69.8	Malignant neoplasm of overlapping sites of eye and adnexa
idiopathic thrombocytopenic purpura	D69.3	Immune thrombocytopenic purpura
chemotherapyinduced thrombocytopenia	D69.6	Thrombocytopenia, unspecified
pediatric ulcerative colitis	K51	Ulcerative colitis
blastic plasmacytoid dendritic cell neoplasm	C93.1	Chronic myelomonocytic leukemia
proliferating infantile hemangiomas requiring systemic therapy	D18.0	Hemangioma
pyruvate kinase deficiency	D55.2	Anemia due to disorders of glycolytic enzymes
alphathalassaemia intermedia and major	D56.0	Alpha thalassemia
retinitis pigmentosa	H35.5	Hereditary retinal dystrophy
hivassociated sensory neuropathy	B22.2	HIV disease resulting in wasting syndrome
whim syndrome	D81.9	Combined immunodeficiency, unspecified
acute respiratory distress syndrome	J80	Acute respiratory distress syndrome
adenovirus infection in immunocompromised patients	B97.0	Adenovirus as the cause of diseases classified elsewhere
cytomegalovirus disease	B25	Cytomegaloviral disease
adult tcell leukemialymphoma	C91.5	Adult T-cell lymphoma/leukemia (HTLV-1-associated)
peripheral tcell lymphoma not otherwise specified	C84.4	Peripheral T-cell lymphoma, not elsewhere classified
extranodal nktcell lymphoma enktl	C84.7	Anaplastic large cell lymphoma, ALK-negative
angioimmunoblastic tcell lymphoma	C84.5	Other specified mature T/NK-cell lymphomas
enteropathyassociated tcell lymphoma	C84.7	Anaplastic large cell lymphoma, ALK-negative
chronic lymphocytic leukemiasmall lymphocytic lymphoma	C91.1	Chronic lymphocytic leukemia of B-cell type
chronic myeloid leukaemia	C92.1	Chronic myeloid leukemia, BCR/ABL-positive
pigmented villonodular synovitisgiant cell tumor of the tendon sheath	M12.2	Villonodular synovitis (pigmented)
dynamic muscle contractures in pediatric cerebral palsy patients	G80.9	Cerebral palsy, unspecified
essential blepharospasm	G24.5	Blepharospasm
spasmodic torticollis cervical dystonia	G24.3	Spasmodic torticollis
xlinked hypophosphatemia formerly known as vitamin dresistant rickets	E83.3	Disorders of phosphorus metabolism and phosphatases
tumorinduced osteomalacia tio syndrome	E83.8	Other disorders of mineral metabolism
growth hormone deficiency	E23.0	Hypopituitarism
eosinophilic oesophagitis	K20.0	Eosinophilic esophagitis
treat of ulcerative colitis in pediatric patients aged 0 through 16 years	K51	Ulcerative colitis
primary biliary cholangitis	K74.3	Primary biliary cirrhosis
c1inhibitordependent angioedema including prevention and attacks	D84.1	Defects in the complement system
frostbite	T34	Frostbite with tissue necrosis
progressive multifocal leukencephalopathy	A81.2	Progressive multifocal leukoencephalopathy
apnea of prematurity	P28.4	Other apnea of newborn
al amyloidosis	E85.4	Organ-limited amyloidosis
neurofibromatosis type 2 nf2	Q85.0	Neurofibromatosis (nonmalignant)
follicular nonhodgkin lymphoma	C82	Follicular lymphoma
acute lymphoblastic leukaemia	C91.0	Acute lymphoblastic leukemia [ALL]
indolent bcell lymphoma excluding cll and nhl with cns involvement	C85.1	Unspecified B-cell lymphoma
treatment for hairy cell leukemia	C91.4	Hairy cell leukemia
prolymphocytic leukemia	C91.3	Prolymphocytic leukemia of B-cell type
diffuse large bcell lymphoma dlbcl	C83.3	Diffuse large B-cell lymphoma
symptomatic transthyretin ttr amyloid cardiomyopathy	I42.2	Other hypertrophic cardiomyopathy
extranodal marginal zone lymphoma of mucosaassociated lymphoid tissue	C83.0	Small cell B-cell lymphoma
autoimmune hemolytic anemia	D59.1	Other autoimmune hemolytic anemias
aids related kaposis sarcoma	C46.0	Kaposi's sarcoma of skin
for use in combination with pyrimethamine for the toxoplasma gondii encephalitis in and without aids	B58.2	Toxoplasma meningoencephalitis
hairy cell leukemia	C91.4	Hairy cell leukemia
for the management of selected refractory epilepsy on stable regimens of antiepileptic drugs aeds who require intermittent use of diazepam to control bouts of increased seizure activity	G40.3	Generalized idiopathic epilepsy and epileptic syndromes
management of acute repetitive seizures	G40.3	Generalized idiopathic epilepsy and epileptic syndromes
tuberous sclerosis complex including tscassociated subependymal giant cell astrocytoma sega tscassociated angiomyolipoma and tscassociated lymphangioleiomyomatosis lam	Q85.1	Tuberous sclerosis
neuroendocrine tumors	C7A	Malignant neuroendocrine tumors
waldenstrom macroglobulinemia also known as lymphoplasmacytic lymphoma	C88.0	Waldenstrom macroglobulinemia
gastric cancer	C16	Malignant neoplasm of stomach
hepatocellular carcinoma	C22.0	Liver cell carcinoma
atypical hemolytic uremic syndrome ahus	D59.3	Hemolytic-uremic syndrome
neuromyelitis optica	G36.0	Neuromyelitis optica [Devic]
homozygous familial hypercholesterolemia	E78.0	Pure hypercholesterolemia
reduction in signs and symptoms of moderately to severely active polyarticularcourse juvenile rheumatoid arthritis in patients who have had an inadequate response to one or more diseasemodifying antirheumatic drugs	M08	Juvenile arthritis
wegeners granulomatosis	M31.3	Wegener's granulomatosis
infections caused by nontuberculous mycobacteria	A31.0	Pulmonary mycobacterial infection
human cytomegalovirus viremia and disease in at risk populations	B25	Cytomegaloviral disease
anemia associated with hiv infection or hiv treatment	B23.1	HIV disease resulting in (persistent) generalized lymphadenopathy
anemia associated with end stage renal disease	N18.6	End stage renal disease
neoplastic meningitis	C79.3	Secondary malignant neoplasm of brain and cerebral meninges
acute myelogenous leukemia also referred to as acute nonlymphocytic leukemia	C92.0	Acute myeloblastic leukemia
progressiverelapsing multiple sclerosis	G35	Multiple sclerosis
hormone refractory prostate cancer	C61	Malignant neoplasm of prostate
secondaryprogressive multiple sclerosis	G35	Multiple sclerosis
osteogenic sarcoma	C40.0	Malignant neoplasm of scapula and long bones of upper limb
proliferative vitreoretinopathy pvr	H43.1	Vitreous hemorrhage
noninfectious intermediate posterior or pan uveitis or chronic noninfectious anterior uveitis	H20	Iridocyclitis
ectopic pregnancy	O00	Ectopic pregnancy
alkaptonuria	E70.2	Disorders of tyrosine metabolism
retinal detachment	H33.0	Retinal detachment with retinal break
status epilepticus	G41	Status epilepticus
rescue seizures in patients who require control of intermittent bouts of increased seizure activity eg acute repetitive seizures seizure clusters	G40.3	Generalized idiopathic epilepsy and epileptic syndromes
biliary tract cancer	C24.0	Malignant neoplasm of extrahepatic bile duct
braf mutation positive nonsmall cell lung cancer	C34	Malignant neoplasm of bronchus and lung
stage iib through stage iv melanoma	C43	Malignant melanoma of skin
malignant glioma with braf v600 mutation	C71	Malignant neoplasm of brain
acute lymphoblastic leukemia in pediatric patients	C91.0	Acute lymphoblastic leukemia [ALL]
hypercalcemia in parathyroid carcinoma	E21.5	Disorder of parathyroid gland, unspecified
hypercalcemia in primary hyperparathyroidism for whom parathyroidectomy would be indicated on the basis of serum calcium levels but who are unable to undergo surgery	E21.0	Primary hyperparathyroidism
metabolic disorders secondary to lipodystrophy	E88.1	Lipodystrophy, not elsewhere classified
neutropenia associated with bone marrow transplants	D70.4	Cyclic neutropenia
severe chronic neutropenia absolute neutrophil count less than 500mm3	D70.0	Congenital agranulocytosis
reduction in the duration of neutropenia fever antibiotic use and hospitalization following induction and consolidation treatment for acute myeloid leukemia	C92.0	Acute myeloblastic leukemia
amyotrophic lateral sclerosis als	G12.2	Motor neuron disease
amyotrophic lateral sclerosis	G12.2	Motor neuron disease
spinal cord injury	S14.109	Unspecified injury at unspecified level of cervical spinal cord
aids who in addition are afflicted with cytomegalovirus retinitis and are being treated with ganciclovir	B20	Human immunodeficiency virus [HIV] disease
churgstrauss syndrome	M30.1	Polyarteritis with lung involvement [Churg-Strauss]
anthrax	A22	Anthrax
inhalation anthrax disease	A22.1	Pulmonary anthrax
treatment gastrointestinal stromal tumors	C49	Malignant neoplasm of other connective and soft tissue
advanced breast cancer in postmenopausal women whose disease has progressed following tamoxifen therapy	C50	Malignant neoplasm of breast
management of pediatric active polyarticular juvenile idiopathic arthritis pjia who are intolerant of or had an inadequate response to firstline therapy	M08	Juvenile arthritis
acute lymphoblastic leukemia in pediatric patients 0 through 16 years of age	C91.0	Acute lymphoblastic leukemia [ALL]
symptomatic orthostatic hypotension	I95.1	Orthostatic hypotension
fabry disease	E75.2	Other sphingolipidosis
the clinical manifestations of endogenous cushings syndrone	E24.0	Pituitary-dependent Cushing's disease
myelodysplastic syndromes	D46	Myelodysplastic syndromes
brafmutant nonsmall cell lung cancer	C34	Malignant neoplasm of bronchus and lung
stage iibiv melanoma positive for braf mutation	C43	Malignant melanoma of skin
central precocious puberty	E22.8	Other hyperfunction of pituitary gland
trkapositive trkbpositive trkcpositive ros1positive or alkpositive nonsmall cell lung cancer	C34	Malignant neoplasm of bronchus and lung
ntrk fusionpositive solid tumors	C79.9	Secondary malignant neoplasm of unspecified site
hemophagocytic lymphohistiocytosis	D76.1	Hemophagocytic lymphohistiocytosis
hemophilia a	D66	Hereditary factor VIII deficiency
chronic hepatitis c in pediatric patients	B18.2	Chronic viral hepatitis C
crimeancongo haemorrhagic fever	A98.0	Crimean-Congo hemorrhagic fever
lassa fever	A96.2	Lassa fever
hemorrhagic fever with renal syndrome	A98.5	Hemorrhagic fever with renal syndrome
excessive daytime sleepiness in narcolepsy	G47.4	Narcolepsy and cataplexy
activated p13kdelta syndromep110deltaactivating mutation causing senescent t cells lymphadenopathy and immunodeficiency	D82.4	Hyperimmunoglobulin E [IgE] syndrome
follicullar medullary anaplastic and metastatic or locally advanced papillary thyroid cancer	C73	Malignant neoplasm of thyroid gland
nonsmall cell lung cancer with genetic alterations in egfr including egfr mutations andor egfr gene amplifications her2 mutations or braf g466v mutations	C34	Malignant neoplasm of bronchus and lung
membranous nephropathy	N05.2	Unsp nephritic syndrome w diffuse membranous glomrlneph
childhoodonset idiopathic nephrotic syndrome ns defined as steroid dependent or frequently relapsing ns	N04.9	Nephrotic syndrome with unspecified morphologic changes
diffuse large b cell lymphoma	C83.3	Diffuse large B-cell lymphoma
gaucher disease	E75.22	Gaucher disease
nonsmall cell lung cancer with adenocarcinoma histology	C34	Malignant neoplasm of bronchus and lung
hemophilia b	D67	Hereditary factor IX deficiency
cyclindependent kinaselike 5 cdkl5 generelated earlyonset infantile epileptic encephalopathy	G40.4	Other generalized epilepsy and epileptic syndromes
lennoxgastaut syndrome lgs	G40.8	Other epilepsy and recurrent seizures
control and hemorrhagic episodes in hemophilia b congenital factor ix deficiency or christmas disease	D67	Hereditary factor IX deficiency
routine prophylactic administration for bleeding in hemophilia b christmas disease	D67	Hereditary factor IX deficiency
clinically significant cytomegalovirus viremia and disease in atrisk patients	B25	Cytomegaloviral disease
acute herpetic keratitis dendritic and geographic ulcers	B00.5	Herpesviral ocular disease
cytomegalovirus retinitis in immunocompromised aids	B25.1	Cytomegaloviral hepatitis
growth hormone insensitivity syndrome	E34.3	Short stature due to endocrine disorder
management of postherpetic neuralgia	B02.22	Postherpetic trigeminal neuralgia
symptomatic hypertrophic cardiomyopathy	I42.1	Obstructive hypertrophic cardiomyopathy
for induction of ovulation in women with hypothalamic amenorrhea due to a deficiency or absence in the quantity or pulse pattern of endogenous gnrh secretion	E28.3	Primary ovarian failure
polyarticular juvenile idiopathic arthritis in patients 0 through 18 years of age	M08	Juvenile arthritis
pediatric ulcerative colitis	K51	Ulcerative colitis
hereditary factor x deficiency	D68.2	Hereditary deficiency of other clotting factors
acute myeloid leukaemia	C92.0	Acute myeloblastic leukemia
prophylaxis of bleeding associated with congential factor xiii deficiency	D68.2	Hereditary deficiency of other clotting factors
bthalassemia	D56.1	Beta thalassemia
primary mediastinal large bcell lymphoma	C85.2	Mediastinal (thymic) large B-cell lymphoma
follicular lymphoma fl	C82	Follicular lymphoma
gastroenteropancreatic neuroendocrine tumors	C7A	Malignant neuroendocrine tumors
fanconi anaemia	D61.09	Other constitutional aplastic anemia
acute myeloid leukemia aml	C92.0	Acute myeloblastic leukemia
pathologic chronic moderate to severe drooling in pediatric patients	R68.8	Other general symptoms and signs
cholangiocarcinoma cca	C22.1	Intrahepatic bile duct carcinoma
anorexia cachexia or significant weight loss 10 of baseline body weight and confirmed diagnosis of aids	B22.2	HIV disease resulting in wasting syndrome
treatment uveitis involving the posterior segment of the eye	H20.8	Other iridocyclitis
pediatric clostridium difficile infection	A04.7	Enterocolitis due to Clostridium difficile
ulcerative colitis in pediatric patients revised indication 10212010	K51	Ulcerative colitis
gastric cancer including gastroesophageal junction cancer	C16	Malignant neoplasm of stomach
endogenous cushings syndrome	E24.0	Pituitary-dependent Cushing's disease
secondary and primary myelofibrosis	D47.4	Osteomyelofibrosis
polycythemia vera	D45	Polycythemia vera
myxedema comaprecoma	E03.5	Myxedema coma
heroin addicts suitable for maintenance on opiate agonists	F11.2	Opioid dependence
hutchinsongilford progeria syndrome and progeroid laminopathies	E34.8	Other specified endocrine disorders
chronic lymphocytic leukemia cll including refractory cll	C91.1	Chronic lymphocytic leukemia of B-cell type
treatment and management of nonhodgkins lymphoma	C85.9	Non-Hodgkin lymphoma, unspecified
acquired factor x deficiency	D68.2	Hereditary deficiency of other clotting factors
growth hormone insensitivity syndrome ghis	E34.3	Short stature due to endocrine disorder
immune thrombocytopenic purpura	D69.3	Immune thrombocytopenic purpura
methanol or ethylene glycol poisoning	T51.0	Toxic effect of ethanol
acetaminophen overdose	T39.1	4-Aminophenol derivatives
high risk stage ii stage iii and stage iv melanoma	C43	Malignant melanoma of skin
sickle cell anemia	D57.0	Hb-SS disease with crisis
retfusionpositive nonsmall cell lung cancer	C34	Malignant neoplasm of bronchus and lung
tissueagnostic ret fusionpositive solid tumors	C79.9	Secondary malignant neoplasm of unspecified site
ret fusionpositive or ret mutant thyroid cancers including poorly differentiated thyroid cancer undifferentiated or anaplastic thyroid cancer medullary thyroid cancer and locally advanced or metastatic follicular or papillary thyroid cancer	C73	Malignant neoplasm of thyroid gland
subarachnoid hemorrhage	I60	Nontraumatic subarachnoid hemorrhage
pediatric 0 through 16 years of age juvenile idiopathis arthritis jia international league of associations for rheumatology ilar categories excluding systemic jia	M08	Juvenile arthritis
noonan syndromeassociated hypertrophic cardiomyopathy	I42.8	Other cardiomyopathies
acute lymphoblastic leukemia all	C91.0	Acute lymphoblastic leukemia [ALL]
chronic myeloid leukemia cml	C92.1	Chronic myeloid leukemia, BCR/ABL-positive
cystic fibrosis	E84.9	Cystic fibrosis, unspecified
systemic sclerosis including the associated interstitial lung disease	M34.8	Other forms of systemic sclerosis
acute renal allograft rejection	T86.1	Complications of kidney transplant
nonsmall cell lung cancer with egfr her2 her4 or ddr2 mutations	C34	Malignant neoplasm of bronchus and lung
symptomatic pagets disease osteitis deformans	M88.9	Osteitis deformans of unspecified bone
relief of symptoms of multiple sclerosis	G35	Multiple sclerosis
chronic thromboembolic pulmonary hypertension	I27.2	Other secondary pulmonary hypertension
as an adjuvant to levodopa and carbidopa idiopathic parkinsons disease paralysis agitans postencephalitic parkinsonism and symptomatic parkinsonism	G20	Parkinson's disease
metastatic ret fusionpositive solid tumors	C79.9	Secondary malignant neoplasm of unspecified site
chronic lymphocytic leukaemia small lymphocytic lymphoma	C91.1	Chronic lymphocytic leukemia of B-cell type
follicular medullary and anaplastic thyroid carcinoma and metastatic or locally advanced papillary thyroid cancer	C73	Malignant neoplasm of thyroid gland
neurofibromatosis type 1	Q85.0	Neurofibromatosis (nonmalignant)
adjuvant stage iii or stage iv differentiated thyroid cancer	C73	Malignant neoplasm of thyroid gland
nonpapillary transitional cell carcinoma of the urinary bladder	C67.9	Malignant neoplasm of bladder, unspecified
advanced or metastatic transitional cell carcinoma of the urinary bladder	C67.9	Malignant neoplasm of bladder, unspecified
prevention andor acute attacks of hereditary angioedema	D84.1	Defects in the complement system
to reduce neutropenia and leukopenia and decrease the incidence of death due to infection in acute myelogenous leukemia	C92.0	Acute myeloblastic leukemia
individuals acutely exposed to myelosuppressive doses of radiation hematopoietic syndrome of acute radiation syndrome	T66	Radiation sickness, unspecified
neutropenia associated with bone marrow transplant for the graft failure and delay of engraftment and for the promotion of early engraftment	D70.4	Cyclic neutropenia
pulmonary alveolar proteinosis	J84.0	Alveolar and parieto-alveolar conditions
stage iibiv melanoma	C43	Malignant melanoma of skin
pulmonary alveolar proteinosis pap	J84.0	Alveolar and parieto-alveolar conditions
mild hemophilia a and von willebrands disease	D66	Hereditary factor VIII deficiency
for blockade of the pharmacological effects of exogenously administered opioids as an adjunct to the maintenance of the opioidfree state in detoxified formerly opioiddependent individuals	F11.2	Opioid dependence
epilepsy patients who cannot take anything by mouth npo	G40	Epilepsy and recurrent seizures
congenital adrenal hyperplasia	E25.0	Congenital adrenogenital disorders assoc w enzyme deficiency
intestinal giardiasis	A07.1	Giardiasis [lambliasis]
cryptosporidiosis	A07.2	Cryptosporidiosis
prophylaxis of organ rejection in patients receiving allogeneic lung transplant	Z94.2	Lung transplant status
acute rejection in patients requiring allogenic lung transplants	T86.2	Complications of heart transplant
prophylaxis of graftversushost disease	D89.81	Graft-versus-host disease
transverse myelitis	G37.3	Acute transverse myelitis in demyelinating disease of cnsl
adjunct to gonadotropin therapy in the induction of ovulation in women with anovulatory or oligoovulatory infertility who fail to ovulate in response to adequate treatment with clomiphene citrate alone and gonadotropin therapy alone	N97.0	Female infertility associated with anovulation
plasma cell myeloma	C90.0	Multiple myeloma
systemic amyloid lightchain al amyloidosis	E85.4	Organ-limited amyloidosis
angioedema	T78.3	Angioneurotic edema
neuromyelitis optica and neuromyelitis optica spectrum disorder	G36.0	Neuromyelitis optica [Devic]
pediatric adrenal insufficiency 0 through 16 years of age	E27.3	Drug-induced adrenocortical insufficiency
bronchopulmonary dysplasia	P27.1	Bronchopulmonary dysplasia origin in the perinatal period
adrenal insufficiency	E27.4	Other and unspecified adrenocortical insufficiency
castlemans disease	D47.Z2	Castleman disease
persistent pulmonary hypertension in the newborn	P29.3	Persistent fetal circulation
opiate addiction in opiate users	F11.2	Opioid dependence
pediatric patients 0 through 16 years of age with dilated cardiomyopathy	I42.0	Dilated cardiomyopathy
bullous pemphigoid	L12.0	Bullous pemphigoid
neuromyelitis optica spectrum disorders	G36.0	Neuromyelitis optica [Devic]
idiopathic membranous glomerular nephropathy	N05.2	Unsp nephritic syndrome w diffuse membranous glomrlneph
guillain barre syndrome gbs	G61.0	Guillain-Barre syndrome
delayed graft function after renal transplantation	T86.1	Complications of kidney transplant
shigatoxin producing escherichia coli hemolytic uremic syndrome	D59.3	Hemolytic-uremic syndrome
guillainbarr syndrome	G61.0	Guillain-Barre syndrome
dermatomyositis	M33.2	Polymyositis
treatment for acromegly	E22.0	Acromegaly and pituitary gigantism
idiopathic pericarditis	I30.0	Acute nonspecific idiopathic pericarditis
pemphigus vulgaris	L10.0	Pemphigus vulgaris
nonhodgkins bcell lymphoma	C85.1	Unspecified B-cell lymphoma
antineutrophil cytoplasmic antibodyassociated vasculitis wegeners granulomatosis microscopic polyangiitis and churgstrauss syndrome	M31.7	Microscopic polyangiitis
primary membranous nephropathy	N05.1	Unsp neph syndrome w focal and segmental glomerular lesions
immune thrombocytopenia	D69.3	Immune thrombocytopenic purpura
for the stimulation of appetite and weight loss in a confirmed diagnosis of aids	B22.2	HIV disease resulting in wasting syndrome
neurogenic symptomatic orthostatic hypotension in primary autonomic failure dopaminebetahydroxylase deficiency and nondiabetic autonomic neuropathy	I95.0	Idiopathic hypotension
traumatic spinal cord injury	S14.109	Unspecified injury at unspecified level of cervical spinal cord
spinocereballar ataxia	G11.1	Early-onset cerebellar ataxia
huntingtons disease	G10	Huntington's disease
gastrointestinal stromal tumors gist	C49	Malignant neoplasm of other connective and soft tissue
disseminated mycobacterium avium complex disease in advanced hiv infection	A31.0	Pulmonary mycobacterial infection
disseminated mycobacterium avium complex disease	A31.0	Pulmonary mycobacterial infection
solid tumors with ntrkfusion proteins	C79.9	Secondary malignant neoplasm of unspecified site
treatment braf v600 mutation positive stage iib through iv melanoma	C43	Malignant melanoma of skin
hepatic encephalopathy	K76.9	Liver disease, unspecified
pulmonary tuberculosis	A15.0	Tuberculosis of lung
tuberculosis	A15.9	Respiratory tuberculosis unspecified
mycobacterium avium complex in aids	A31.0	Pulmonary mycobacterial infection
prophylactic mycobacterium avium complex in aids and a cd4 count less than or equal to 75mm3	A31.0	Pulmonary mycobacterial infection
trypanosoma brucei gambiense infection sleeping sickness	B56.0	Gambiense trypanosomiasis
pneumocystis carinii pneumonia in aids patients	B59	Pneumocystosis
for antituberculosis treatment where use of the oral form of the drug is not feasible	A15.9	Respiratory tuberculosis unspecified
frontotemporal dementia	G31.0	Frontotemporal dementia
nontuberculous mycobacterial lung disease	A31.0	Pulmonary mycobacterial infection
pseudomonas aeruginosa lung infection in cystic fibrosis	E84.0	Cystic fibrosis with pulmonary manifestations
management of cystic fibrosis pseudomonas aeruginosa lung infections	E84.0	Cystic fibrosis with pulmonary manifestations
malignant hyperthermia syndrome	T88.3	Malignant hyperthermia due to anesthesia
essential thrombocythemia	D47.3	Essential (hemorrhagic) thrombocythemia
osteogenesis imperfecta	Q78.0	Osteogenesis imperfecta
nonhodgkin tcell lymphomas	C84.9	Mature T/NK-cell lymphomas, unspecified
neonatal diabetes	E10.9	Type 1 diabetes mellitus without complications
acute attacks of angioedema caused by hereditary or acquired c1esterase inhibitor deficiency	D84.1	Defects in the complement system
patients acutely exposed to myelosuppressive doses of radiation following radiologicalnuclear incident	T66	Radiation sickness, unspecified
aplastic anemia	D61.3	Idiopathic aplastic anemia
thrombocytopenia associated with myelodysplasia syndrome	D46.4	Refractory anemia, unspecified
primary periodic paralyses	G72.3	Periodic paralysis
selected refractory epilepsy who are on stable regimens of antiepileptic drugs aed and who require intermittent use of diazepam to control bouts of increased seizure activity acute repetitive seizures	G40.3	Generalized idiopathic epilepsy and epileptic syndromes
erythropoietic porphyrias	E80.0	Hereditary erythropoietic porphyria
warts hypogammaglobulinemia infections and myelokathexis whim syndrome	D82.9	Immunodeficiency associated with major defect, unspecified
alkpositive nonsmall cell lung cancer	C34	Malignant neoplasm of bronchus and lung
diagnosis of growth hormone deficiency	E23.0	Hypopituitarism
senile systemic amyloidosis	E85.1	Neuropathic heredofamilial amyloidosis
familial amyloid polyneuropathy	E85.0	Non-neuropathic heredofamilial amyloidosis
chronic thromboembolic pulmonary hypertension cteph	I27.2	Other secondary pulmonary hypertension
amyotropic lateral sclerosis	G12.2	Motor neuron disease
retinopathy of prematurity in premature infants born at risk for the disease	H35.1	Retinopathy of prematurity
retinopathy of prematurity in neonates of less than 32 weeks of gestational age	H35.1	Retinopathy of prematurity
hutchinsongilford progeria syndrome	E34.8	Other specified endocrine disorders
hepatitis delta virus infection	B18.0	Chronic viral hepatitis B with delta-agent
hepatitis delta virus hdvinfection	B18.0	Chronic viral hepatitis B with delta-agent
for replacement therapy in the alpha1proteinase inhibitor congenital deficiency state	E88.0	Disorders of plasma-protein metabolism, NEC
pediatric defined as children less than 17 years of age pulmonary arterial hypertension	I27.0	Primary pulmonary hypertension
perivascular epithelioid cell tumors pecoma	C49	Malignant neoplasm of other connective and soft tissue
type i gaucher disease	E75.22	Gaucher disease
biliary atresia	Q44.2	Atresia of bile ducts
medullary thyroid cancer anaplastic thyroid cancer and recurrent or metastatic follicular or papillary thyroid cancer	C73	Malignant neoplasm of thyroid gland
nonsmall cell lung cancer with squamous histology	C34	Malignant neoplasm of bronchus and lung
epidermal growth factor receptor egfr mutationpositive nonsmall cell lung cancer nsclc	C34	Malignant neoplasm of bronchus and lung
secondary pulmonary hypertension due to intrinsic precapillary pulmonary vascular disease	I27.2	Other secondary pulmonary hypertension
primary pulmonary hypertension	I27.0	Primary pulmonary hypertension
myotonic dystrophy	G71.1	Myotonic disorders
primary growth hormone insensitivity syndrome	E34.3	Short stature due to endocrine disorder
single or mixed gastrointestinal infestations by trichuris trichiura whipworm ascaris lumbricoides large roundworm and ancylostoma duodenale and nectar americanus hookworm	B77	Ascariasis
autosomal dominant polycystic kidney disease	Q61.2	Polycystic kidney, adult type
hydatid disease cystic echinococcosis due to e granulosus larvae or alveolar echinococcosis due to e multilocularis larvae	B67	Echinococcosis
neurocysticercosis due to taenia solium as 1 chemotherapy of parenchymal subarachnoidal and racemose cysts in spinal fluid neurocysticercosis in symptomatic cases and 2 prophylaxis of epilepsy and other sequelae in asymptomatic neurocysticercosis	B69.0	Cysticercosis of central nervous system
her2 colorectal cancer	C18	Malignant neoplasm of colon
bacterial corneal ulcers	H16.0	Corneal ulcer
granulosa cell tumours	C56	Malignant neoplasm of ovary
metastatic melanoma	C43	Malignant melanoma of skin
metastatic renal cell carcinoma	C64	Malignant neoplasm of kidney, except renal pelvis
cytomegalovirus disease in impaired cell mediated immunity	B25	Cytomegaloviral disease
cytomegalovirus cmv disease in impaired cell mediated immunity deemed at risk	B25	Cytomegaloviral disease
cytomegalovirus viremia and disease in the populations at risk	B25	Cytomegaloviral disease
retinopathy of prematurity	H35.1	Retinopathy of prematurity
1 longterm children who have growth failure due to a lack of adequate endogenous growth hormone secretion prevalence 15000 2 short stature associated with turners syndrome prevalence 8000	E23.0	Hypopituitarism
pediatric aged 0 through 16 years juvenile idiopathic arthritis jia ilar categories excluding systemic jia	M08	Juvenile arthritis
for the acute treatment and prophylaxis of lifethreatening ventricular tachycardia or ventricular fibrillation	I47.2	Ventricular tachycardia
multiple osteochondromas	Q78.6	Multiple congenital exostoses
transthyretin amyloidosis	E85.1	Neuropathic heredofamilial amyloidosis
hyperphenylalaninemia	E70.1	Other hyperphenylalaninemias
lymphoplasmacytic lymphoma	C88.0	Waldenstrom macroglobulinemia
waldenstrom macroglobulinemia	C88.0	Waldenstrom macroglobulinemia
moderate to severe hidradenitis suppurativa hurley stage 2 and hurley stage 3 disease	L73.2	Hidradenitis suppurativa
noninfectious intermediate posterior or panuveitis or chronic noninfectious anterior uveitis	H20.1	Chronic iridocyclitis
pediatric crohns disease	K50	Crohn's disease [regional enteritis]
behcets disease	M35.2	Behcet's disease
acute herpetic keratitis caused by herpes simplex virus type 1 and 2	B00.5	Herpesviral ocular disease
herpetic keratitis	B00.5	Herpesviral ocular disease
treatment for kras g12c positive nsclc	C34	Malignant neoplasm of bronchus and lung
idiopathic inflammatory myopathy iim	M33.9	Dermatopolymyositis, unspecified
type 1 diabetes mellitus residual beta cell function	E10.9	Type 1 diabetes mellitus without complications
advanced melanoma stages iib iic iii and iv	C43	Malignant melanoma of skin
rett syndrome	F84.2	Rett's syndrome
lamberteaton myasthenic syndrome	G70.81	Lambert-Eaton syndrome in disease classified elsewhere
levodopainduced dyskinesia	G24.0	Drug induced dystonia
hypochondroplasia	Q77.4	Achondroplasia
short stature in noonan syndrome	E34.3	Short stature due to endocrine disorder
idiopathic thrombocytopenia purpura	D69.3	Immune thrombocytopenic purpura
her2overexpressing advanced adenocarcinoma of the stomach including gastroesophageal junction	C16	Malignant neoplasm of stomach
hypercalcemia of malignancy	E83.52	Hypercalcemia
thalassemia	D56.1	Beta thalassemia
squamous nonsmall cell lung cancer	C34	Malignant neoplasm of bronchus and lung
aneurysmal subarachnoid haemorrhage	I60	Nontraumatic subarachnoid hemorrhage
as an adjunct in the diagnosis of thyroid cancer	C73	Malignant neoplasm of thyroid gland
welldifferentiated papillary follicular or combined papillaryfollicular carcinomas of the thyroid	C73	Malignant neoplasm of thyroid gland
persistent pulmonary hypertension in newborns	P29.3	Persistent fetal circulation
nontuberculosis mycobacterial ntm infections	A31.0	Pulmonary mycobacterial infection
to reduce the risk of chronic lung disease in premature neonates	P27.1	Bronchopulmonary dysplasia origin in the perinatal period
acute respiratory distress syndrome in adults	J80	Acute respiratory distress syndrome
pulmonary arterial hypertension excluding persistent pulmonary hypertension of the newborn	I27.0	Primary pulmonary hypertension
to selectively reduce pulmonary arterial pressures in patients at elevated risk for developing hemodynamically unstable pulmonary hypertension after cardiovascular surgery	I27.2	Other secondary pulmonary hypertension
use in combination with a drug delivery device for acute sickle cell vasoocclusive crisis pain crises	D57.0	Hb-SS disease with crisis
diagnosis of sarcoidosis	D86.9	Sarcoidosis, unspecified
desmoid tumor aggressive fibromatosis	D48.1	Neoplasm of uncertain behavior of connctv/soft tiss
treatment for intestinal amebiasis	A06.0	Acute amebic dysentery
acute promyelocytic leukemia	C92.4	Acute promyelocytic leukemia
for the induction of spermatogenesis in men with primary and secondary hypogonadotropic hypogonadism in whom the cause of infertility is not due to primary testicular failure	E29.1	Testicular hypofunction
pediatric patients age 16 years and younger with polyarticularcourse juvenile idiopathic arthritis	M08.0	Unspecified juvenile rheumatoid arthritis
bronchopulmonary infections of pseudomonas aeruginosa in cystic fibrosis patients	E84.0	Cystic fibrosis with pulmonary manifestations
for use in congenital coagulopathies undergoing surgical procedures eg dental extractions	D68.2	Hereditary deficiency of other clotting factors
inborn errors of primary bile acid synthesis	E80.4	Gilbert syndrome
reduction of the number treatment of new digital ulcers in systemic sclerosis	M34.8	Other forms of systemic sclerosis
chondrosarcoma	C41.2	Malignant neoplasm of vertebral column
herpes simplex virus stromal keratitis	B00.5	Herpesviral ocular disease
corneal graft rejection	H44.5	Degenerated conditions of globe
moderate and severe closed traumatic brain injury	S06.2	Diffuse traumatic brain injury
for the acute status epilepticus of the grand mal type	G41.0	Grand mal status epilepticus
for use to mobilize hematopoietic stem cells hscs from the marrow to peripheral blood for collection for autologous or allogeneic transplantation	D89.1	Cryoglobulinemia
patients undergoing haematopoietic stem cell transplantation	Z94.8	Other transplanted organ and tissue status
hormonal therapy of metastatic carcinoma of the breast	C50.9	Malignant neoplasm of breast of unspecified site
for the dravet syndrome	G40.8	Other epilepsy and recurrent seizures
mucormycosis	B46.0	Pulmonary mucormycosis
invasive candidiasiscandidemia	B37.7	Candidal sepsis
cytomegalovirus retinitis	B25.1	Cytomegaloviral hepatitis
nasopharyngeal carcinoma	C11	Malignant neoplasm of nasopharynx
anal cancer	C21	Malignant neoplasm of anus and anal canal
berardinelliseip syndrome	E88.1	Lipodystrophy, not elsewhere classified
lawrence syndrome	E88.1	Lipodystrophy, not elsewhere classified
barraquersimons syndrome	E88.1	Lipodystrophy, not elsewhere classified
familial partial lipodystrophy	E88.1	Lipodystrophy, not elsewhere classified
leptin deficiency secondary to generalized lipodystrophy and partial familial lipodystrophy	E88.1	Lipodystrophy, not elsewhere classified
growth failure in children who were born small for gestational age	P05.9	Newborn affected by slow intrauterine growth, unspecified
short stature in praderwilli syndrome	E34.3	Short stature due to endocrine disorder
for use alone or in combination with glutamine in the short bowel syndrome	K91.2	Postsurgical malabsorption, not elsewhere classified
nerve agentinduced seizures	G40.5	Epileptic seizures related to external causes
seizures induced by organophosporous insecticide poisoning	T60.0	Toxic effect of organophosphate and carbamate insecticides
bouts of increased seizure activity in selected refractory epilepsy who are on stable regimens of antiepileptic drugs and who require intermittent use of midazolam	G40.3	Generalized idiopathic epilepsy and epileptic syndromes
phosphaturic mesenchymal tumour	D49.2	Neoplasm of unsp behavior of bone, soft tissue, and skin
niemannpick disease type c	E75.242	Niemann-Pick disease type C
cln batten disease	E75.4	Neuronal ceroid lipofuscinosis
neuronal ceroid lipofuscinosis	E75.4	Neuronal ceroid lipofuscinosis
the neurological manifestations of niemannpick diseasetype c	E75.242	Niemann-Pick disease type C
hypercortisolism cushings syndrome of endogenous origin	E24.3	Ectopic ACTH syndrome
cushings syndrome secondary to ectopic acth secretion	E24.3	Ectopic ACTH syndrome
for prophylactic use to reduce perioperative blood loss and the homologous blood transfusion requirement in patients undergoing cardiopulmonary bypass surgery in the course of repeat coronary artery bypass graft surgery and in selected cases of primary coronary artery bypass graft surgery where the risk of bleeding is especially high impaired hemostasis or where transfusion is unavailable or unac…	D62	Acute posthemorrhagic anemia
iib to stage iv melanoma positive for the brafv600 mutation	C43	Malignant melanoma of skin
erdheimchester disease	E85.8	Other amyloidosis
cystic fibrosis liver disease	K76.89	Other specified diseases of liver
management of the clinical signs and symptoms associated with primary biliary cirrhosis	K74.3	Primary biliary cirrhosis
pancreatic cancer that overexpress p185her2	C25	Malignant neoplasm of pancreas
congenital antithrombin deficiency to prevent the occurrence of serious potentially lifethreatening venous thromboembolisms which may develop as a result of surgical or obstetrical procedures	D68.5	Primary thrombophilia
tourettes syndrome	F95.2	Tourette's disorder
for use in association with recombinant human follicle stimulating hormone for the women with chronic anovulation due to hypogonadotropic hypogonadism	E23.0	Hypopituitarism
treatment and episodic bleeding in inhibitor antibodies to human coagulation factor viii	D68.2	Hereditary deficiency of other clotting factors
breast cancer brain metastases	C50	Malignant neoplasm of breast
squamous metaplasia of the ocular surface epithelia conjunctiva andor cornea with mucous deficiency and keratinization	H11.1	Conjunctival degenerations and deposits
acute and chronic leukemia	C95.9	Leukemia, unspecified
immune complexmembranoproliferative glomerulonephritis	N00.8	Acute nephritic syndrome with other morphologic changes
advanced nonsmall cell carcinoma of the lung	C34	Malignant neoplasm of bronchus and lung
pancreatic adenocarcinoma	C25	Malignant neoplasm of pancreas
ebola virus disease	A98.4	Ebola virus disease
von willebrand disease	D68.0	Von Willebrand disease
for use in the palliative advanced ovarian carcinoma of epithelial origin	C56	Malignant neoplasm of ovary
junctional ectopic tachycardia	I47.0	Re-entry ventricular arrhythmia
postcardiac transplant heart dysfunction	T86.2	Complications of heart transplant
small cell lung cancer sclc	C34.9	Malignant neoplasm of unspecified part of bronchus or lung
stage llb llc lll and iv melanoma	C43	Malignant melanoma of skin
immune thrombocytopenic purpura itp	D69.3	Immune thrombocytopenic purpura
aids associated pneumocystis carinii pneumonia	B59	Pneumocystosis
pneumocystis carinii pneumonia pcp in highrisk hivinfected patients defined by a history of one or more episodes of pcp andor a peripheral cd4 t4 helperinducer lymphocyte count less than or equal to 200mm3	B59	Pneumocystosis
primary prophylaxis of hivinfected persons at high risk for developing toxoplasma gondii encephalitis	B58.2	Toxoplasma meningoencephalitis
treatment and suppression of toxoplasma gondii encephalitis	B58.2	Toxoplasma meningoencephalitis
moderatesevere tardive dyskinesia	G24.1	Genetic torsion dystonia
tourettes syndrome in schoolage children ages 516	F95.2	Tourette's disorder
myotonic disorders	G71.1	Myotonic disorders
nondystrophic myotonia	G71.0	Muscular dystrophy
congenital factor ix deficiency hemophilia b	D67	Hereditary factor IX deficiency
neonatal encephalopathy	P91.9	Disturbance of cerebral status of newborn, unspecified
neonatal seizures	P90	Convulsions of newborn
sickle cell disease in patients under 18 years of age	D57.1	Sickle-cell disease without crisis
stage iib iic iii and iv melanoma	C43	Malignant melanoma of skin
follicular thyroid carcinoma medullary thyroid carcinoma anaplastic thyroid carcinoma and locally advanced and metastatic papillary thyroid carcinoma	C73	Malignant neoplasm of thyroid gland
variegate porphyria	E80.1	Porphyria cutanea tarda
xeroderma pigmentosum	Q82.1	Xeroderma pigmentosum
familial benign chronic pemphigus haileyhailey disease	L10.0	Pemphigus vulgaris
solar urticaria	L50.2	Urticaria due to cold and heat
cutaneous variants of porphyria which includes treatment and cutaneous manifestations of disease	E80.0	Hereditary erythropoietic porphyria
nonsuperficial urothelial cancer	C67	Malignant neoplasm of bladder
langerhans cell histiocytosis	D76.0	Langerhans cell histiocytosis, not elsewhere classified
hairy cell leukemia hcl	C91.4	Hairy cell leukemia
anaplastic thyroid carcinoma and advanced papillary thyroid cancer whose tumors harbor a braf v600 mutation	C73	Malignant neoplasm of thyroid gland
nonsmall cell lung cancer nsclc with braf v600 mutation	C34	Malignant neoplasm of bronchus and lung
management of leukemia lymphoma and solid tumor malignancies who are receiving cancer therapy which causes elevations of serum and urinary uric acid levels and who cannot tolerate oral therapy	E79.0	Hyperuricemia w/o signs of inflam arthrit and tophaceous dis
exvivo preservation of cadaveric kidneys for transplantation	T86.1	Complications of kidney transplant
for induction of ovulation in polycystic ovarian disease who have an elevated lhfsh ratio and who have failed to respond to adequate clomiphene citrate therapy	E28.2	Polycystic ovarian syndrome
for the initiation and reinitiation of spermatogenesis in adult males with reproductive failure due to hypothalamic or pituitary dysfunction hypogonadotropic hypogonadism	E29.1	Testicular hypofunction
chronic inflammatory demyelinating polyneuropathy	G61.8	Other inflammatory polyneuropathies
carcinoid syndrome	E34.0	Carcinoid syndrome
treatment for small cell lung cancer	C34.9	Malignant neoplasm of unspecified part of bronchus or lung
carcinoma in situ of the urinary bladder	D09.0	Carcinoma in situ of bladder
becker muscular dystrophy	G71.0	Muscular dystrophy
for the treatment nonhodgkins lymphoma	C85.9	Non-Hodgkin lymphoma, unspecified
primary immunodeficiency disease associated with tcell defects	D84.8	Other specified immunodeficiencies
systemic noncutaneous kaposi sarcoma	C46.7	Kaposi's sarcoma of other sites
huntington disease	G10	Huntington's disease
pediatric tourette syndrome ts	F95.2	Tourette's disorder
activated phosphoinositide 3kinase delta syndrome	D82.4	Hyperimmunoglobulin E [IgE] syndrome
tuberculosis infections	A15.9	Respiratory tuberculosis unspecified
heparinassociated thrombocytopenia type ii	D69.5	Secondary thrombocytopenia
betathalassemia intermedia and major	D56.1	Beta thalassemia
anemias associated with myelodysplastic syndrome and myelodysplasticmyeloproliferative neoplasms	D46	Myelodysplastic syndromes
inhalation therapy for the congential deficiency of alpha1proteinase inhibitor	E88.0	Disorders of plasma-protein metabolism, NEC
type 1 diabetes mellitus residual betacell function	E10.9	Type 1 diabetes mellitus without complications
for slowing the progression of emphysema in alpha1antitrypsin deficient patients	J43.1	Panlobular emphysema
for the pediatric homozygous familial hypercholesterolemia	E78.0	Pure hypercholesterolemia
collagen virelated myopathies	M60.8	Other myositis
alport syndrome	N07.8	Hereditary nephropathy, NEC w oth morphologic lesions
acute lung injury	J95.2	Acute pulmonary insufficiency following nonthoracic surgery
betathalassaemia intermedia and major	D56.1	Beta thalassemia
primary sclerosing cholangitis	K83.0	Cholangitis
erythropoietic protoporphyria	E80.0	Hereditary erythropoietic porphyria
metaphyseal chondrodysplasia schmid type	Q78.8	Other specified osteochondrodysplasias
gastrointestinal stromal tumours	C49	Malignant neoplasm of other connective and soft tissue
inherited mitochondrial respiratory chain diseases	E88.4	Mitochondrial metabolism disorders
severe peripheral arterial occlusive disease critical limb ischemia in patients where other procedures grafts or angioplasty are not indicated	I73.9	Peripheral vascular disease, unspecified
chronic lymphocytic leukaemia	C91.1	Chronic lymphocytic leukemia of B-cell type
teatment of bcell chronic lymphocytic leukemia bcll or prolymphocytic leukemia arising from cll	C91.1	Chronic lymphocytic leukemia of B-cell type
malignant mesothelioma	C45	Mesothelioma
aniridia	Q13.1	Absence of iris
muscular dystrophy resulting from premature stop mutations in the dystrohin gene	G71.0	Muscular dystrophy
for use in the cystic fibrosis resulting fron a nonsense premature stopcodon mutation in the cystic bibrosis transmembrane conductance regulatory gene	E84.9	Cystic fibrosis, unspecified
mucopolysaccharidosis type i	E76.0	Mucopolysaccharidosis, type I
gm2 gangliosidosis	E75.0	GM2 gangliosidosis
fabrys disease	E75.2	Other sphingolipidosis
pyoderma gangrenosum	L88	Pyoderma gangrenosum
noninfectious uveitis	H20.9	Unspecified iridocyclitis
gastric cancer including cancer of the gastroesophageal junction	C16	Malignant neoplasm of stomach
periodic paralysis	G72.3	Periodic paralysis
bcell chronic lymphocytic leukemia bcll	C91.1	Chronic lymphocytic leukemia of B-cell type
cardiomyopathy for chilren and adolescents 0 through 16 years of age treated with anthracyclines	I42.0	Dilated cardiomyopathy
tourette syndrome in the pediatric population defined as 0 through 16 years of age	F95.2	Tourette's disorder
diarrhea in cholera	A00.9	Cholera, unspecified
short bowel syndrome	K91.2	Postsurgical malabsorption, not elsewhere classified
microvillus inclusion disease	K90.8	Other intestinal malabsorption
microvillous inclusion disease	K90.8	Other intestinal malabsorption
amyotrophic lateral sclerosis and its variants	G12.2	Motor neuron disease
hypoglycemia in congenital hyperinsulinism ch	E16.2	Hypoglycemia, unspecified
progressive supranuclear palsy	G23.1	Progressive supranuclear ophthalmoplegia
bile duct tumors	C22.1	Intrahepatic bile duct carcinoma
philadelphia chromosome positive chronic myeloid leukemia	C92.1	Chronic myeloid leukemia, BCR/ABL-positive
facioscapulohumeral muscular dystrophy	G71.0	Muscular dystrophy
wolfram syndrome	E13.8	Oth diabetes mellitus with unspecified complications
heat stroke	T67.0	Heatstroke and sunstroke
malignant hyperthermia	T88.3	Malignant hyperthermia due to anesthesia
the neuroleptic malignant syndrome	G21.0	Malignant neuroleptic syndrome
prophylaxis of toxoplasmosis in severely immunocompromised cd4 counts below 100	B58.2	Toxoplasma meningoencephalitis
gliomas	C71	Malignant neoplasm of brain
gaucher disease type 1 patients who are cyp2d6 ultrarapid metabolizers and patients whose cyp2d6 genotype cannot be determined ie indeterminate metabolizers	E75.22	Gaucher disease
graft failure following hematopoietic stem cell transplantation	T86.0	Complications of bone marrow transplant
phosphomannomutase2 deficiency a congenital disorder of glycosylation	E77.8	Other disorders of glycoprotein metabolism
stargardt disease stgd	H35.5	Hereditary retinal dystrophy
liver transplant recipients with reestablished fibrosis to delay the progression to cirrhosis and end stage liver disease	K74.6	Other and unspecified cirrhosis of liver
adjunct to whole brain radiation therapy for the brain metastases in breast cancer	C79.3	Secondary malignant neoplasm of brain and cerebral meninges
primary immune thrombocytopenia itp	D69.3	Immune thrombocytopenic purpura
acute spinal cord injury	S14.109	Unspecified injury at unspecified level of cervical spinal cord
chronic graftversushost disease	D89.81	Graft-versus-host disease
sudden sensorineural hearing loss	H91.2	Sudden idiopathic hearing loss
childhood onset idiopathic nephrotic syndrome defined as steroid dependent or frequently relapsing ns	N04.9	Nephrotic syndrome with unspecified morphologic changes
ehlersdanlos syndrome	Q79.6	Ehlers-Danlos syndromes
death following a potentially lethal dose of total body irradiation during or after a radiation disaster	T66	Radiation sickness, unspecified
hypoprolactinemia in breastfeeding mothers and in some hypoprolactinemic conditions following the use of cabergoline or bromocriptine in mothers who wish to initiate or return to breastfeeding	E22.1	Hyperprolactinemia
bronchopulmonary infection in cystic fibrosis who are colonized with pseudomonas aeruginosa or burkholderia cepacia	E84.0	Cystic fibrosis with pulmonary manifestations
intraventricular hemorrhage in hypotensive premature neonates	P52.2	Intraventricular hemorrhage, grade 3 and grade 4, of newborn
levodopainduced dyskinesias	G24.0	Drug induced dystonia
prader willi syndrome	Q87.1	Congenital malform syndromes predom assoc w short stature
lambert eaton myasthenic syndrome	G70.81	Lambert-Eaton syndrome in disease classified elsewhere
hereditary motor and sensory neuropathy type i charcotmarietooth disease	G60.0	Hereditary motor and sensory neuropathy
stargardts disease	H35.5	Hereditary retinal dystrophy
stargardt disease	H35.5	Hereditary retinal dystrophy
neuromyelitis optica spectrum disorder	G36.0	Neuromyelitis optica [Devic]
adenoid cystic carcinoma	C08.0	Malignant neoplasm of submandibular gland
osteosarcoma	C41.0	Malignant neoplasm of bones of skull and face
leprosy hansen disease	A30.9	Leprosy, unspecified
stage ia2 to stage iv cervical cancer	C53	Malignant neoplasm of cervix uteri
treatment prior to hematopoietic stem cell transplantation in relapsed or refractory nonhodgkin lymphoma	C85.9	Non-Hodgkin lymphoma, unspecified
intracranial malignancies	C71	Malignant neoplasm of brain
treatment in haematopoietic stem cell transplantation	Z94.8	Other transplanted organ and tissue status
juvenile absence epilepsy	G40.3	Generalized idiopathic epilepsy and epileptic syndromes
symptomatic myoclonus	G25.3	Myoclonus
hepatitis d virus infection	B18.0	Chronic viral hepatitis B with delta-agent
relief of persistent pain associated with postherpetic neuralgia	B02.22	Postherpetic trigeminal neuralgia
pain associated with postherpetic neuralgia	B02.22	Postherpetic trigeminal neuralgia
opioid withdrawal syndrome in the pediatric population	F11.23	Opioid dependence with withdrawal
for the use in mobilizing hematopoietic stem cells from bone marrow to peripheral blood for collection for autologous or allogeneic transplantation	Z94.8	Other transplanted organ and tissue status
stills disease including adultonset stills disease and systemic juvenile idiopathic arthritis	M06.1	Adult-onset Still's disease
malaria	B54	Unspecified malaria
topical children and adults with pouchitis	K51.3	Ulcerative (chronic) rectosigmoiditis
prophylactic plague due to yersinia pestis	A20	Plague
prophylactic patients exposed to inhalation anthrax	A22.1	Pulmonary anthrax
prophylactic tularemia due to francisella tularensis	A21.9	Tularemia, unspecified
hemophilic arthropathy	M36.2	Hemophilic arthropathy
delayed graft function after solid organ transplantation	T86.1	Complications of kidney transplant
chronic antibodymediated rejection in kidney transplant recipients	T86.1	Complications of kidney transplant
postherpetic neuralgia of the trigeminal nerve	B02.22	Postherpetic trigeminal neuralgia
pompe disease glycogen storage disease type ii	E74.02	Pompe disease
adjunctive therapy with enzyme replacement therapy in the pompe disease	E74.02	Pompe disease
the management of bronchiectasis	J47	Bronchiectasis
ligneous conjunctivitis	H10.8	Other conjunctivitis
plasminogen deficiency	D68.2	Hereditary deficiency of other clotting factors
guillainbarre syndrome	G61.0	Guillain-Barre syndrome
hematopoietic stem cell transplantationassociated thrombotic microangiopathy	M31.1	Thrombotic microangiopathy
idiopathic intracranial hypertension	G93.2	Benign intracranial hypertension
graftversushost disease gvhd	D89.81	Graft-versus-host disease
treatment for chemotherapyinduced thrombocytopenia	D69.6	Thrombocytopenia, unspecified
hemifacial spasm	G51.3	Clonic hemifacial spasm
carcinoma in situ cis of the urinary bladder	D09.0	Carcinoma in situ of bladder
proteus syndrome	Q87.3	Congenital malformation syndromes involving early overgrowth
invasive aspergillus infections	B44.9	Aspergillosis, unspecified
invasive candida infections including candidemia	B37.7	Candidal sepsis
invasive candidiasis	B37.7	Candidal sepsis
krabbe disease	E75.23	Krabbe disease
xlinked adrenoleukodystrophy	E71.52	X-linked adrenoleukodystrophy
staphylococus aureus lung infections in cystic fibrosis	E84.0	Cystic fibrosis with pulmonary manifestations
for the control of bleeding and prophylactic patients deficient in fibrinogen	D68.2	Hereditary deficiency of other clotting factors
chronic incomplete spinal cord injury	S14.109	Unspecified injury at unspecified level of cervical spinal cord
antibody mediated rejection in kidney transplant recipients	T86.1	Complications of kidney transplant
cryptococcosis	B45.9	Cryptococcosis, unspecified
coccidioidomycosis	B38.9	Coccidioidomycosis, unspecified
invasive rare mold infections caused by scedosporium spp fusarium spp and mucorales fungi including mucor spp and rhizopus spp	B48.9	Mycosis, unspecified
fusariosis	B48.4	Penicillosis
autoimmune hemolytic anemia aiha	D59.1	Other autoimmune hemolytic anemias
for use in combination with interferon alpha2a recombinant for the advanced colorectal carcinoma	C18	Malignant neoplasm of colon
for use in combination with leucovorin for therapy of metastatic adenocarcinoma of the colon and rectum	C18.9	Malignant neoplasm of colon, unspecified
for use in combination with interferon alpha2a recombinant for the esophageal carcinoma	C15	Malignant neoplasm of esophagus
autism	F84.0	Autistic disorder
body dysmorphic disorder in children and adolescents	F45.22	Body dysmorphic disorder
pediatric and adult eosinophilic esophagitis	K20.0	Eosinophilic esophagitis
naevoid basalcell carcinoma syndrome gorlin syndrome	Q82.8	Other specified congenital malformations of skin
nevoid basal cell carcinoma syndrome gorlin syndrome	Q82.8	Other specified congenital malformations of skin
ileal pouch anal anastomosis related faecal incontinence	R15.9	Full incontinence of feces
kcnq2 epileptic encephalopathy	G40.4	Other generalized epilepsy and epileptic syndromes
hypoglycemia in the congenital hyperinsulinism population	E16.2	Hypoglycemia, unspecified
congenital hyperinsulinism	E16.1	Other hypoglycemia
noninsulinoma pancreatogenous hypoglycaemia syndrome	E16.3	Increased secretion of glucagon
glioblastoma in conjunction with radiotherapy	C71.9	Malignant neoplasm of brain, unspecified
acute subarachnoid hemorrhage	I60	Nontraumatic subarachnoid hemorrhage
large territory acute ischemic stroke	I63.9	Cerebral infarction, unspecified
severe cerebral edema in acute ischemic stroke	G93.6	Cerebral edema
autoimmune haemolytic anaemia	D59.1	Other autoimmune hemolytic anemias
ewing sarcoma	C41.9	Malignant neoplasm of bone and articular cartilage, unsp
neuronal ceroid lipofuscinoses	E75.4	Neuronal ceroid lipofuscinosis
gm2 gangliosidoses	E75.0	GM2 gangliosidosis
nonsmall cell lung cancer with epidermal growth factor receptor egfr mutations or human epidermal growth factor receptor 2 her2 mutations or her4 mutations	C34	Malignant neoplasm of bronchus and lung
invasive scopulariopsis	B48.9	Mycosis, unspecified
lomentosporascedosporium infections	B48.8	Other specified mycoses
invasive fusariosis	B48.4	Penicillosis
gastrointestinal stromal tumor gist	C49	Malignant neoplasm of other connective and soft tissue
haemophagocytic lymphohistiocytosis	D76.1	Hemophagocytic lymphohistiocytosis
stills disease including adultonset stills disease aosd and systemic juvenile idiopathic arthritis sjia	M06.1	Adult-onset Still's disease
acute promyelocytic leukemia apl	C92.4	Acute promyelocytic leukemia
myelodysplastic syndrome mds	D46	Myelodysplastic syndromes
aicardigoutires syndrome	G93.4	Other and unspecified encephalopathy
mother to child transmission of hepatitis b virus	B18.1	Chronic viral hepatitis B without delta-agent
mild to moderate ulcerative colitis in patients intolerant to sulfasalazine	K51.9	Ulcerative colitis, unspecified
acute flares in pediatric ileocecal crohns disease	K50.0	Crohn's disease of small intestine
pediatric hiv infectionaids	B20	Human immunodeficiency virus [HIV] disease
niemannpick disease	E75.242	Niemann-Pick disease type C
functional single ventricle congenital heart disease	Q20.9	Congenital malform of cardiac chambers and connections, unsp
single ventricle congenital heart disease with fontan physiology	Q20.6	Isomerism of atrial appendages
alpershuttenlocher syndrome	G31.81	Alpers disease
mitochondrial encephalomyopathy lactic acidosis and strokelike episodes	G31.82	Leigh's disease
pontocerebellar hypoplasia	Q04.3	Other reduction deformities of brain
seizures in mitochondrial disease	G40.89	Other seizures
neonatal hypoxicischemic encephalopathy	P91.6	Hypoxic ischemic encephalopathy [HIE]
scn8a developmental and epileptic encephalopathy	G40.4	Other generalized epilepsy and epileptic syndromes
intestinal pseudoobstruction	K59.8	Other specified functional intestinal disorders
chronic intestinal pseudoobstruction	K59.8	Other specified functional intestinal disorders
mcardles disease	E74.0	Glycogen storage disease
kcnq2 developmental and epileptic encephalopathy	G40.4	Other generalized epilepsy and epileptic syndromes
essential thrombocythaemia	D47.3	Essential (hemorrhagic) thrombocythemia
spinocerebellar ataxia	G11.1	Early-onset cerebellar ataxia
pediatric patients infected with human immunodeficiency virus and acquired immunodeficiency syndrome	B20	Human immunodeficiency virus [HIV] disease
arrhythmogenic cardiomyopathy	I42.8	Other cardiomyopathies
kcnt1related epilepsy	G40.4	Other generalized epilepsy and epileptic syndromes
graft rejection in pancreatic islet transplantation	T86.5	Complications of stem cell transplant
delayed graft function in solid organ transplant	T86.1	Complications of kidney transplant
graft loss in pancreatic islet transplantation	T86.5	Complications of stem cell transplant
ataxia telangiectasia	G11.3	Cerebellar ataxia with defective DNA repair
immunoglobulin a nephropathy	N02.8	Recurrent and persistent hematuria w oth morphologic changes
cushings syndrome	E24.9	Cushing's syndrome, unspecified
endogenous cushing syndrome	E24.0	Pituitary-dependent Cushing's disease
for use as an anticoagulant in or at risk of heparininduced thrombocytopeniaheparininduced thrombocytopenia thrombosis syndrome	D69.5	Secondary thrombocytopenia
gastric cancer gc including cancer of the gastroesophageal junction gej	C16	Malignant neoplasm of stomach
hyperinsulinemic hypoglycemia	E16.1	Other hypoglycemia
prophylactic oral mucositis resulting from radiation therapy for head and neck cancer	K12.31	Oral mucositis (ulcerative) due to antineoplastic therapy
for oral administration in the intestinal graftversushost disease	K91.89	Oth postprocedural complications and disorders of dgstv sys
breast cancer brain metastases	C50.9	Malignant neoplasm of breast of unspecified site
bronchopulmonary dysplasia in neonates	P27.1	Bronchopulmonary dysplasia origin in the perinatal period
oral manifestations of graftversushost disease	K12.2	Cellulitis and abscess of mouth
pediatriac ulcerative colitis	K51	Ulcerative colitis
low grade serous ovarian cancer lgsoc	C56	Malignant neoplasm of ovary
paralysis due to spinal cord injury	G82.2	Paraplegia
neimannpick disease type c	E75.242	Niemann-Pick disease type C
stelevation myocardial infarcted patients who are undergoing primary percutaneous coronary intervention	I21.3	ST elevation (STEMI) myocardial infarction of unsp site
intraventricular hemorrhage associated with intracerebral hemorrhage	I61.6	Nontraumatic intracerebral hemorrhage, multiple localized
plastic bronchitis	J98.4	Other disorders of lung
adenocarcinoma of the pancreas	C25.9	Malignant neoplasm of pancreas, unspecified
postcardiotomy right ventricular failure	I97.1	Other postprocedural cardiac functional disturbances
lama2related muscular dystrophy	G71.2	Congenital myopathies
recessive dystrophic epidermolysis bullosa rdeb	Q81.2	Epidermolysis bullosa dystrophica
patients requiring stem cell transplantation to accelerate the mobilization of hematopoietic stem cells cd34 from the bone marrow to the peripheral blood when combined with a granulocyte colonystimulating factor	Z52.0	Blood donor
limbgirdle muscular dystrophy	G71.0	Muscular dystrophy
neutropenia associated with autologous bone marrow transplantation	D70.1	Agranulocytosis secondary to cancer chemotherapy
to accelerate engraftment of hematopoietic cells neutropenia thrombocytopenia lymphoma and aneimain hematopoietic stem cell transplants	D70.9	Neutropenia, unspecified
sarcoma	C49	Malignant neoplasm of other connective and soft tissue
postexposure prophylaxis against ebola virus infection	A98.4	Ebola virus disease
solid organ transplant rejection	T86.90	Unsp complication of unsp transplanted organ and tissue
tcell lymphomas	C84.9	Mature T/NK-cell lymphomas, unspecified
patients having experienced a severe traumatic brain injury glasgow coma scale 3 to 8 in order to decrease early mortality and improve longterm functional and neurological outcome	S06.2	Diffuse traumatic brain injury
extensivestage small cell lung cancer essclc	C34.9	Malignant neoplasm of unspecified part of bronchus or lung
to establish and maintain anticoagulation in heparinintolerant patients undergoing cardiopulmonary bypass	Z99.8	Dependence on other enabling machines and devices
idiopathic inflammatory myopathies	M33.2	Polymyositis
incessant ventricular tachycardia	I47.2	Ventricular tachycardia
alpha1 antitrypsin deficiency	E88.0	Disorders of plasma-protein metabolism, NEC
symptomatic neurogenic orthostatic hypotension in multiple system atrophy	G90.3	Multi-system degeneration of the autonomic nervous system
for the topical traumatic hyphema of the eye	H21.0	Hyphema
systemic thromboembolism of cardiac origin in end stage renal disease and atrial fibrillation	I74.9	Embolism and thrombosis of unspecified artery
thromboembolism and thrombosis in an implanted mechanical circulatory support device left ventricular assist device right ventricular assist device biventricular assist device total artificial heart	I74.0	Embolism and thrombosis of abdominal aorta
for the mobilization of peripheral blood progenitor cells pbpcs in healthy donors prior to allogeneic pbpc transplantation	Z52.0	Blood donor
ros1positive ntrk positive alkpositive ltkpositive ack1positive or ddr1positive nonsmall cell lung cancer nsclc	C34	Malignant neoplasm of bronchus and lung
lactic acidosis in severe malaria	E87.2	Acidosis
congenital lactic acidosis	E74.4	Disorders of pyruvate metabolism and gluconeogenesis
for pulmonary arterial hypertension	I27.0	Primary pulmonary hypertension
use as an antidote in the management of systemic monochloroacetic acid poisoning	T57.8	Toxic effect of other specified inorganic substances
severe head injury	S06.2	Diffuse traumatic brain injury
prosthetic joint infections	T84.5	Infect/inflm reaction due to internal joint prosthesis
lifethreatening ventricular arrhythmias in pediatric patients	I47.2	Ventricular tachycardia
esophageal and gastroesophageal junction cancer	C16	Malignant neoplasm of stomach
soft tissue sarcoma sts	C49	Malignant neoplasm of other connective and soft tissue
dermatitis herpetiformis	L13.0	Dermatitis herpetiformis
treatment for extranodal natural killer tcell lymphoma enktl	C84.7	Anaplastic large cell lymphoma, ALK-negative
adjunct to the nonoperative management of secreting cutaneous fistulas of the stomach duodenum small intestine jejunum and ileum or pancreas	K63.2	Fistula of intestine
use in pediatric primary hyperaldosteronism	E26.1	Secondary hyperaldosteronism
ovarian cancer refractory or resistant to standard chemotherapy	C56	Malignant neoplasm of ovary
retinoblastoma	C69.2	Malignant neoplasm of retina
myotonic dystrophy type 1 dm1	G71.11	Myotonic muscular dystrophy
cardiogenic shock	R57.0	Cardiogenic shock
melanoma stages iibiv	C43	Malignant melanoma of skin
tenosynovial giantcell tumour local and diffuse type	D48.1	Neoplasm of uncertain behavior of connctv/soft tiss
bronchiectasis patients infected with pseudomonas aeruginosa	J47.9	Bronchiectasis, uncomplicated
acute graft versus host disease	D89.81	Graft-versus-host disease
primary central nervous system lymphoma	C85.2	Mediastinal (thymic) large B-cell lymphoma
spasticity associated with multiple sclerosis and spinal cord injury	G35	Multiple sclerosis
pediatric chronic hepatitis b infection age 0 through 11 years of age	B18.1	Chronic viral hepatitis B without delta-agent
recentonset type i diabetes	E10.9	Type 1 diabetes mellitus without complications
autosomal recessive polycystic kidney disease arpkd	Q61.1	Polycystic kidney, infantile type
nonsmall cell lung cancer with epithelial growth factor receptoractivating mutations	C34	Malignant neoplasm of bronchus and lung
for use as physiologic testosterone replacement in androgen deficient hiv an associated weight loss	E29.1	Testicular hypofunction
weight loss in aids hivassociated wasting	B22.2	HIV disease resulting in wasting syndrome
allograft rejection in pancreatic islet cell transplantation	T86.5	Complications of stem cell transplant
pediatric hyperphosphatemia	E83.5	Disorders of calcium metabolism
adenocarcinoma of the esophagus and stomach	C15.5	Malignant neoplasm of lower third of esophagus
nonsmall cell lung cancer and mutations in the epidermal growth factor receptor	C34	Malignant neoplasm of bronchus and lung
hemophilic arthropathy ha	M36.2	Hemophilic arthropathy
pulmonary arterial hypertension pah	I27.0	Primary pulmonary hypertension
primary immune thrombocytopenia	D69.3	Immune thrombocytopenic purpura
to improve renal function and prevent delayed graft function following renal transplantation	T86.1	Complications of kidney transplant
vanishing white matter disease	E51.2	Wernicke's encephalopathy
coronavirus disease 2019 covid19	U07.1	COVID-19
intractable pain at endstage disease	R52.1	Chronic intractable pain
pouchitis	K63.8	Other specified diseases of intestine
extreme insulin resistance syndromes type a rabsonmendenhall syndrome leprechaunism type b syndrome	E13.8	Oth diabetes mellitus with unspecified complications
medulloblastoma	C71.6	Malignant neoplasm of cerebellum
heregulinpositive nonsmall cell lung cancer	C34	Malignant neoplasm of bronchus and lung
elane gene related neutropenia	D70.0	Congenital agranulocytosis
acute radiation syndrome	T66	Radiation sickness, unspecified
oral mucositis in head and neck cancer patients undergoing radiation therapy	K12.31	Oral mucositis (ulcerative) due to antineoplastic therapy
esophageal variceal hemorrhage portal hypertension	I85.0	Esophageal varices
early postoperative complications following pancreatic resection	K91.89	Oth postprocedural complications and disorders of dgstv sys
symptomatic carcinoid tumors	C7A.0	Malignant carcinoid tumors
gastrointestinal and pancreatic fistulas	K91.81	Other intraoperative complications of digestive system
arteriovenous fistula and arteriovenous graft failure in chronic kidney disease ckd who are receiving hemodialysis or preparing for hemodialysis	T82.8	Oth complications of cardiac and vascular prosth dev/grft
attr amyloidosis	E85.1	Neuropathic heredofamilial amyloidosis
pemphigus	L10.0	Pemphigus vulgaris
multiple system atrophy msa	G90.3	Multi-system degeneration of the autonomic nervous system
snakebite	T63.0	Toxic effect of snake venom
stage iib through stage iv braf mutant melanoma	C43	Malignant melanoma of skin
congenital ichthyosis	Q80.1	X-linked ichthyosis
pediatric crohns disease 0 through 16 years of age	K50	Crohn's disease [regional enteritis]
pediatric systemic lupus erythematosus	M32.1	Systemic lupus erythematosus w organ or system involvement
leschnyhan disease	E72.8	Other specified disorders of amino-acid metabolism
systemic amyloidosis caused by beta2 microglobulin	E85.8	Other amyloidosis
treament of acute radiation syndrome	T66	Radiation sickness, unspecified
extranodal marginal zone lymphoma mucosaassociated lymphatic tissue malt	C88.4	Extrnod mrgnl zn B-cell lymph of mucosa-assoc lymphoid tiss
trigeminal neuralgia	G50.0	Trigeminal neuralgia
for use in conjunction with whole brain radiation for the brain metastases arising from solid tumors	C79.3	Secondary malignant neoplasm of brain and cerebral meninges
intrauterine fetal death not accompanied by complete expulsion of the products of conception in the second and third trimesters of pregnancy	O02.1	Missed abortion
congenital hypogonadotropic hypogonadism	E23.0	Hypopituitarism
cd22positive chronic lymphocytic leukemia	C91.1	Chronic lymphocytic leukemia of B-cell type
type 1 diabetes in dq8 positive residual beta cell function	E10.9	Type 1 diabetes mellitus without complications
velocardiofacial syndrome associated psychosis	F20.9	Schizophrenia, unspecified
immune thrombocytopenia itp	D69.3	Immune thrombocytopenic purpura
fungal otitis externa otomycosis	H62.2	Otitis externa in mycoses
nontraumatic subarachnoid haemorrhage	I60	Nontraumatic subarachnoid hemorrhage
familial adenomatous polyposis	Z83.71	Family history of colonic polyps
kleinelevin syndrome	G47.8	Other sleep disorders
alphathalassemia	D56.0	Alpha thalassemia
basal cell carcinoma nevus syndrome	Q82.8	Other specified congenital malformations of skin
middle east respiratory syndrome	U07.3	Emergency use of U07.3
pediatric juvenile rheumatoid arthritis	M08.0	Unspecified juvenile rheumatoid arthritis
acute graftversushost disease agvhd	D89.81	Graft-versus-host disease
topical pruritus associated with mycosis fungoides	C84.0	Mycosis fungoides
crohns disease in pediatric patients	K50	Crohn's disease [regional enteritis]
interstitial cystitis	N30.1	Interstitial cystitis (chronic)
for use with cyclosporine a to diminish the nephrotoxicity induced by cyclosporine in organ transplantation	T86.1	Complications of kidney transplant
ischemiareperfusion injury during solid organ transplantation	T86.9	Complication of unspecified transplanted organ and tissue
acute and chronic rejection in patients who have received solid organ transplants	T86.9	Complication of unspecified transplanted organ and tissue
the preservation of organ function in braindead organ donors	Z94.8	Other transplanted organ and tissue status
pulmonary infections due to pseudomonas aeruginosa and other bacteria in cystic fibrosis patients	E84.0	Cystic fibrosis with pulmonary manifestations
stills disease including systemic juvenile idiopathic arithritis and adultonset stills disease	M08.2	Juvenile rheumatoid arthritis with systemic onset
stills disease including juvenile rheumatoid arthritis and adultonset stills disease	M06.1	Adult-onset Still's disease
metastatic malignant melanoma	C43	Malignant melanoma of skin
in combination with interferon alfa2a for the metastatic malignant melanoma	C43	Malignant melanoma of skin
in combination with interferon alfa2a for the metastatic renal cell carcinoma	C64	Malignant neoplasm of kidney, except renal pelvis
echinococcosis	B67	Echinococcosis
acute acetaminophen overdose	T39.1	4-Aminophenol derivatives
circadian rhythm sleep disorders in blind people with no light perception	G47.26	Circadian rhythm sleep disorder, shift work type
necrotizing enterocolitis	P77	Necrotizing enterocolitis of newborn
smithmagenis syndrome in combination with a betablocker	Q93.8	Other deletions from the autosomes
primary intracerebral hemorrhage	I61.9	Nontraumatic intracerebral hemorrhage, unspecified
optic neuritis	H46	Optic neuritis
nontraumatic spontaneous intracerebral haemorrhage	I61.9	Nontraumatic intracerebral hemorrhage, unspecified
preeclampsia	O14.9	Unspecified pre-eclampsia
necrotising enterocolitis	P77	Necrotizing enterocolitis of newborn
neonatal sepsis	P36.9	Bacterial sepsis of newborn, unspecified
lawrence syndrome acquired generalised lipodystrophy	E88.1	Lipodystrophy, not elsewhere classified
berardinelliseip syndrome congenital generalised lipodystrophy	E88.1	Lipodystrophy, not elsewhere classified
malignant gastrointestinal stromal tumors	C49	Malignant neoplasm of other connective and soft tissue
bacterial keratitis	H16.0	Corneal ulcer
management of acute pulmonary exacerbations in cystic fibrosis patients due to respiratory tract infection with susceptible organisms	E84.0	Cystic fibrosis with pulmonary manifestations
gastric and gastroesophageal junction cancer	C16	Malignant neoplasm of stomach
autosomal dominant polycystic kidney disease adpkd	Q61.2	Polycystic kidney, adult type
facial angiofibromas fa associated with tuberous sclerosis complex tsc	Q85.1	Tuberous sclerosis
pulmonary arterial hypertention	I27.0	Primary pulmonary hypertension
hematopoietic stem cell transplantassociated thrombotic microangiopathy	M31.1	Thrombotic microangiopathy
gm2 gangliosidoses taysachs disease and sandhoff disease	E75.0	GM2 gangliosidosis
establishment and maintenance of pregnancy in women undergoing in vitro fertilization or embryo transfer procedures	Z31.2	In vitro fertilization
ocular graft versus host disease	H20.1	Chronic iridocyclitis
for early intervention in the moderate to severe closedhead traumatic brain injury	S06.2	Diffuse traumatic brain injury
chronic pancreatitis	K86.1	Other chronic pancreatitis
mycosis fungoides mf	C84.0	Mycosis fungoides
prevention andor delayed graft function after solid organ transplantation	T86.1	Complications of kidney transplant
capillary leakage syndrome	R60.0	Localized edema
hyperuricemia in patients intolerant to allopurinol	E79.0	Hyperuricemia w/o signs of inflam arthrit and tophaceous dis
adjunctive therapy for aids patients suffering from hivwasting syndrome	B22.2	HIV disease resulting in wasting syndrome
duchennes muscular dystrophy and beckers muscular dystrophy	G71.0	Muscular dystrophy
constitutional delay of growth and puberty	E34.3	Short stature due to endocrine disorder
moderatesevere acute alcoholic hepatitis in the presence of moderate protein calorie malnutrition	K70.1	Alcoholic hepatitis
cysticercosis including neurocysticercosis	B69.0	Cysticercosis of central nervous system
cysticercosis	B69.0	Cysticercosis of central nervous system
gastric carcinoids	C7A.8	Other malignant neuroendocrine tumors
hiv infection in pediatric patients under the age of 16 years	B20	Human immunodeficiency virus [HIV] disease
to reduce the risk of fnait in alloimmunized pregnant adults during their current pregnancy	P55.1	ABO isoimmunization of newborn
hemolytic disease of the fetus and newborn	P55.1	ABO isoimmunization of newborn
immunoglobulin g4related disease	M35.9	Systemic involvement of connective tissue, unspecified
moderate to severe symptomatic hypertrophic cardiomyopathy	I42.2	Other hypertrophic cardiomyopathy
peripheral tcell lymphomas	C84.9	Mature T/NK-cell lymphomas, unspecified
invasive metastatic melanoma stage iib iii iv	C43	Malignant melanoma of skin
chronic fatigue syndrome	R53.82	Chronic fatigue, unspecified
symptomatic enteroviral infection in the neonate	A08.4	Viral intestinal infection, unspecified
essential thrombocythemia et	D47.3	Essential (hemorrhagic) thrombocythemia
pulmonary arterial hypertension pah pulmonary hypertension who group 1	I27.0	Primary pulmonary hypertension
cataplexy and narcolepsy	G47.41	Narcolepsy
brain metastases when used in combination with dnadamaging agents	C79.3	Secondary malignant neoplasm of brain and cerebral meninges
glioblastoma multiforme when used in combination with dnadamaging agents	C71.9	Malignant neoplasm of brain, unspecified
epithelial ovarian cancer in combination with dnadamaging agents	C56	Malignant neoplasm of ovary
hepatocellular carcinoma in combination with dnadamaging agents	C22.0	Liver cell carcinoma
acute chest syndrome in atrisk sickle cell disease	D57.0	Hb-SS disease with crisis
to improve pulmonary function in conjunction with standard therapy in the management of cystic fibrosis	E84.0	Cystic fibrosis with pulmonary manifestations
reversal of phenylephrineinduced mydriasis in patients who have narrow anterior angles and are at risk of developing an acute attack of angleclosure glaucoma following mydriasis	H40.1	Open-angle glaucoma
stage iib to stage iv metastatic melanoma	C43	Malignant melanoma of skin
for the gastric cancer including gastroesophageal junction cancer	C16	Malignant neoplasm of stomach
severe steroidrequiring asthma	J45.5	Severe persistent asthma
oral mucositis and stomatitis following radiation therapy for head and neck cancer	K12.31	Oral mucositis (ulcerative) due to antineoplastic therapy
restore function to hemodialysis catheters	T82.49	Other complication of vascular dialysis catheter
for symptomatic relief and parasitic cure of chronic cryptosporidiosis in immunodeficiency	A07.2	Cryptosporidiosis
herpes zoster shingles in immunocompromised patients	B02.8	Zoster with other complications
benign epilepsy of childhood with centrotemporal spikes bects also known as rolandic epilepsy	G40.0	Local-rel (focal) idio epilepsy w seizures of loc onset
pancreatic neuroendocrine tumors	C25.4	Malignant neoplasm of endocrine pancreas
adjunctive chronic noninfectious uveitis requiring systemic immunosuppression	H20.1	Chronic iridocyclitis
activated phosphoinositide 3kinase delta syndrome apds	D82.4	Hyperimmunoglobulin E [IgE] syndrome
juvenile idiopathic arthritis jia in pediatric patients	M08.0	Unspecified juvenile rheumatoid arthritis
polymyositis	M33.2	Polymyositis
acuteonchronic liver failure	K72.0	Acute and subacute hepatic failure
children with eosinophilic esophagitis	K20.0	Eosinophilic esophagitis
melanoma stages iib through iv	C43	Malignant melanoma of skin
egfrviiiexpressing glioblastoma multiforme	C71.9	Malignant neoplasm of brain, unspecified
progressive systemic sclerosis	M34.9	Systemic sclerosis, unspecified
peripheral arterial occlusion	I74.3	Embolism and thrombosis of arteries of the lower extremities
neurocysticercosis	B69.0	Cysticercosis of central nervous system
infant respiratory distress syndrome associated with prematurity	P22.0	Respiratory distress syndrome of newborn
acute peripheral arterial occlusion	I74.3	Embolism and thrombosis of arteries of the lower extremities
newonset type i diabetes mellitus	E10.9	Type 1 diabetes mellitus without complications
primary pertitoneal cancer	C48.2	Malignant neoplasm of peritoneum, unspecified
primary fallopian tube cancer	C57.0	Malignant neoplasm of fallopian tube
gastric cancer including gastroesophageal cancer	C16	Malignant neoplasm of stomach
chronic malignant pleural effusion	J91.0	Malignant pleural effusion
adrenocortical carcinoma	C74.9	Malignant neoplasm of unspecified part of adrenal gland
philadelphianegative classic myeloproliferative disorders	D47.1	Chronic myeloproliferative disease
erbb2 positive gastric cancer	C16	Malignant neoplasm of stomach
for the gastric cancer including cancer of the gastroesophageal junction	C16	Malignant neoplasm of stomach
fredrickson type i or v hyperlipoproteinemia	E78.3	Hyperchylomicronemia
severe human cytomegalovirus infections in specific immunosuppressed patient populations	B25.9	Cytomegaloviral disease, unspecified
moderate to severe reflex sympathetic dystrophy and causalgia	G90.5	Complex regional pain syndrome I (CRPS I)
pediatric ulcerative colitis uc	K51	Ulcerative colitis
primary focal segmental glomerulosclerosis	N04.1	Nephrotic syndrome w focal and segmental glomerular lesions
malignant gliomas	C71.9	Malignant neoplasm of brain, unspecified
nonhodgkins lymphoma	C85.9	Non-Hodgkin lymphoma, unspecified
for the of stage iib stage iic stage iii and stage iv melanoma	C43	Malignant melanoma of skin
adenocarcinoma of the stomach or lower esophagus	C16	Malignant neoplasm of stomach
pompe disease	E74.02	Pompe disease
severe hirsutism	L68.0	Hirsutism
cerebral vasospasm following subarachnoid hemorrhage	I67.84	Cerebral vasospasm and vasoconstriction
hyperekplexia startle disease	G25.8	Other specified extrapyramidal and movement disorders
ulcerative colitis in pediatric patients	K51	Ulcerative colitis
pigmented villonodular synovitis and tenosynovial giant cell tumor	D48.1	Neoplasm of uncertain behavior of connctv/soft tiss
clostridium difficile infection in pediatric patients	A04.7	Enterocolitis due to Clostridium difficile
inclusion body myositis	M33.2	Polymyositis
treatment stage iibiv melanoma	C43	Malignant melanoma of skin
primary ventricular fibrillation	I49.01	Ventricular fibrillation
recurrence of primary ventricular fibrillation	I49.01	Ventricular fibrillation
diagnosis and localization of primary residual recurrent and metastatic medullary thyroid carcinoma	C73	Malignant neoplasm of thyroid gland
magea3 positive nonsmall cell lung cancer	C34	Malignant neoplasm of bronchus and lung
magea3 positive stages iib to iv malignant melanoma	C43	Malignant melanoma of skin
acute adult leukemia	C94.0	Acute erythroid leukemia
congenital myasthenic syndromes	G70.2	Congenital and developmental myasthenia
for use in conjunction with bcnu in the brain tumors	C71.9	Malignant neoplasm of brain, unspecified
for use as prophylaxis of rejection in patients receiving allogenic solid organ transplants	Z94.0	Kidney transplant status
epithelial ovarian cancer	C56	Malignant neoplasm of ovary
retinal detachment due to proliferative vitreoretinopathy	H33.4	Traction detachment of retina
