# Supplementary material for: Genetic evidence informs the direction of therapeutic modulation in drug development
Source: NPJ Drug Discov. 2025 Oct 1;2:24. doi: 10.1038/s44386-025-00027-0 (PMC12488494; doi:10.1038/s44386-025-00027-0)
Supplement: Supplementary file 14 — Supplementary data 13 [file 44386_2025_27_MOESM14_ESM.xlsx]

## Sheet: S13
Supplementary Data 13: Performance of models trained with non-random splits based on PHAROS novelty scores
Abbreviations: AUROC, area under the receiver operating characteristic curve; AUPRC, area under the precision-recall curve; CI, confidence interval.
Outcome	Model	AUROC (95% CI)	AUPRC (95% CI)	Brier score (95% CI)	Proportion positive
Gene-level druggability (train on bottom 7/8, predict on top 1/8)
All druggable	Tabular features	0.782 (0.668-0.878)	0.129 (0.027-0.266)	0.011 (0.008-0.014)	20/2431 (0.8%)
	Gene embeddings	0.853 (0.764-0.93)	0.246 (0.064-0.439)	0.012 (0.009-0.015)
	Protein embeddings	0.966 (0.932-0.99)	0.449 (0.236-0.657)	0.013 (0.011-0.015)
	All embeddings	0.96 (0.93-0.984)	0.359 (0.142-0.558)	0.008 (0.006-0.011)
	All features	0.958 (0.929-0.981)	0.402 (0.18-0.606)	0.007 (0.004-0.01)
Tclin + Tchem	Tabular features	0.765 (0.621-0.893)	0.298 (0.007-0.608)	0.005 (0.003-0.008)	10/2431 (0.4%)
	Gene embeddings	0.956 (0.916-0.987)	0.299 (0.052-0.615)	0.006 (0.004-0.008)
	Protein embeddings	0.989 (0.98-0.997)	0.478 (0.161-0.749)	0.006 (0.004-0.007)
	All embeddings	0.98 (0.958-0.996)	0.481 (0.164-0.788)	0.004 (0.002-0.006)
	All features	0.96 (0.927-0.991)	0.425 (0.106-0.722)	0.003 (0.002-0.005)
Gene-level DOE-specific druggability (train on bottom 1/2, predict on top 1/2)
Activator	Tabular features	0.884 (0.805-0.956)	0.12 (0.059-0.192)	0.004 (0.003-0.004)	29/9725 (0.3%)
	Gene embeddings	0.98 (0.96-0.995)	0.462 (0.264-0.637)	0.003 (0.002-0.003)
	Protein embeddings	0.871 (0.772-0.951)	0.44 (0.246-0.616)	0.003 (0.002-0.003)
	All embeddings	0.961 (0.915-0.997)	0.559 (0.361-0.731)	0.002 (0.001-0.003)
	All features	0.974 (0.943-0.996)	0.591 (0.404-0.757)	0.002 (0.001-0.003)
Inhibitor	Tabular features	0.924 (0.904-0.942)	0.372 (0.306-0.44)	0.017 (0.015-0.019)	201/9725 (2.1%)
	Gene embeddings	0.941 (0.922-0.959)	0.43 (0.359-0.504)	0.018 (0.016-0.02)
	Protein embeddings	0.884 (0.853-0.911)	0.442 (0.365-0.519)	0.018 (0.016-0.02)
	All embeddings	0.959 (0.941-0.975)	0.641 (0.571-0.706)	0.012 (0.011-0.014)
	All features	0.971 (0.956-0.983)	0.686 (0.619-0.751)	0.01 (0.009-0.012)
Other	Tabular features	0.809 (0.76-0.855)	0.119 (0.06-0.18)	0.009 (0.008-0.011)	92/9725 (0.9%)
	Gene embeddings	0.872 (0.828-0.91)	0.169 (0.109-0.248)	0.013 (0.011-0.014)
	Protein embeddings	0.865 (0.817-0.91)	0.255 (0.164-0.354)	0.009 (0.008-0.011)
	All embeddings	0.896 (0.852-0.936)	0.335 (0.235-0.439)	0.008 (0.007-0.009)
	All features	0.909 (0.869-0.943)	0.264 (0.179-0.355)	0.008 (0.007-0.01)
Macro-average	Tabular features	0.872 (0.839-0.902)	0.204 (0.162-0.247)	0.01 (0.009-0.011)	N/A
	Gene embeddings	0.931 (0.912-0.947)	0.354 (0.277-0.428)	0.011 (0.01-0.012)
	Protein embeddings	0.873 (0.833-0.907)	0.379 (0.296-0.457)	0.01 (0.009-0.011)
	All embeddings	0.939 (0.916-0.957)	0.512 (0.434-0.585)	0.007 (0.007-0.008)
	All features	0.951 (0.934-0.965)	0.514 (0.432-0.586)	0.007 (0.006-0.008)
Micro-average	Tabular features	0.905 (0.887-0.922)	0.256 (0.205-0.311)	0.01 (0.009-0.011)	N/A
	Gene embeddings	0.939 (0.923-0.952)	0.338 (0.276-0.402)	0.011 (0.01-0.012)
	Protein embeddings	0.901 (0.877-0.923)	0.379 (0.311-0.447)	0.01 (0.009-0.011)
	All embeddings	0.95 (0.933-0.964)	0.54 (0.474-0.602)	0.007 (0.007-0.008)
	All features	0.958 (0.944-0.969)	0.555 (0.484-0.62)	0.007 (0.006-0.008)
Gene-level DOE (train on bottom 7/8, predict on top 1/8)
Activator	Tabular features	0.85 (0.779-0.912)	0.511 (0.36-0.678)	0.08 (0.061-0.102)	39/319 (12.2%)
	Gene embeddings	0.951 (0.919-0.978)	0.804 (0.691-0.898)	0.051 (0.037-0.067)
	Protein embeddings	0.898 (0.832-0.953)	0.731 (0.575-0.855)	0.059 (0.043-0.077)
	All embeddings	0.967 (0.942-0.988)	0.871 (0.773-0.94)	0.043 (0.031-0.058)
	All features	0.969 (0.944-0.989)	0.86 (0.759-0.932)	0.042 (0.028-0.057)
Inhibitor	Tabular features	0.835 (0.78-0.885)	0.927 (0.888-0.959)	0.136 (0.117-0.159)	239/319 (74.9%)
	Gene embeddings	0.916 (0.882-0.947)	0.967 (0.949-0.982)	0.107 (0.085-0.129)
	Protein embeddings	0.873 (0.83-0.91)	0.954 (0.932-0.971)	0.129 (0.105-0.154)
	All embeddings	0.921 (0.886-0.953)	0.97 (0.951-0.984)	0.104 (0.083-0.125)
	All features	0.92 (0.887-0.951)	0.97 (0.952-0.983)	0.102 (0.081-0.126)
Other	Tabular features	0.801 (0.751-0.847)	0.67 (0.58-0.751)	0.169 (0.153-0.186)	101/319 (31.7%)
	Gene embeddings	0.891 (0.856-0.923)	0.803 (0.732-0.866)	0.127 (0.109-0.145)
	Protein embeddings	0.887 (0.849-0.92)	0.762 (0.667-0.845)	0.131 (0.114-0.149)
	All embeddings	0.908 (0.873-0.94)	0.825 (0.744-0.888)	0.117 (0.099-0.135)
	All features	0.916 (0.882-0.946)	0.849 (0.777-0.909)	0.107 (0.088-0.126)
Macro-average	Tabular features	0.829 (0.795-0.86)	0.702 (0.644-0.765)	0.129 (0.115-0.142)	N/A
	Gene embeddings	0.919 (0.896-0.939)	0.858 (0.812-0.897)	0.095 (0.082-0.108)
	Protein embeddings	0.886 (0.855-0.913)	0.815 (0.759-0.868)	0.106 (0.092-0.121)
	All embeddings	0.932 (0.912-0.95)	0.888 (0.849-0.922)	0.088 (0.075-0.1)
	All features	0.935 (0.916-0.953)	0.893 (0.855-0.926)	0.084 (0.071-0.097)
Micro-average	Tabular features	0.898 (0.875-0.92)	0.854 (0.815-0.887)	0.129 (0.115-0.142)	N/A
	Gene embeddings	0.946 (0.931-0.961)	0.924 (0.9-0.945)	0.095 (0.082-0.108)
	Protein embeddings	0.93 (0.909-0.948)	0.896 (0.867-0.924)	0.106 (0.092-0.121)
	All embeddings	0.952 (0.938-0.966)	0.927 (0.904-0.949)	0.088 (0.075-0.1)
	All features	0.954 (0.94-0.968)	0.93 (0.908-0.951)	0.084 (0.071-0.097)
Gene-disease-specific DOE (train on bottom 7/8, predict on top 1/8)
Activator	All features	0.566 (0.548-0.584)	0.22 (0.204-0.238)	0.156 (0.151-0.16)	1127/5977 (18.9%)
	OTP features	0.501 (0.497-0.505)	0.19 (0.18-0.2)	0.156 (0.151-0.161)
Inhibitor	All features	0.603 (0.587-0.618)	0.733 (0.717-0.75)	0.216 (0.212-0.22)	3996/5977 (66.9%)
	OTP features	0.499 (0.496-0.502)	0.669 (0.657-0.681)	0.222 (0.218-0.226)
Other	All features	0.581 (0.562-0.601)	0.243 (0.222-0.266)	0.139 (0.134-0.145)	1020/5977 (17.1%)
	OTP features	0.501 (0.498-0.505)	0.172 (0.162-0.182)	0.142 (0.136-0.148)
Macro-average	All features	0.583 (0.571-0.596)	0.399 (0.389-0.409)	0.17 (0.167-0.174)	N/A
	OTP features	0.5 (0.498-0.503)	0.344 (0.342-0.346)	0.173 (0.169-0.177)
Micro-average	All features	0.774 (0.764-0.783)	0.644 (0.63-0.659)	0.17 (0.167-0.174)	N/A
	OTP features	0.746 (0.736-0.755)	0.571 (0.56-0.583)	0.173 (0.169-0.177)
