# Supplementary material for: Genetic evidence informs the direction of therapeutic modulation in drug development
Source: NPJ Drug Discov. 2025 Oct 1;2:24. doi: 10.1038/s44386-025-00027-0 (PMC12488494; doi:10.1038/s44386-025-00027-0)
Supplement: Supplementary file 15 — Supplementary data 14 [file 44386_2025_27_MOESM15_ESM.xlsx]

## Sheet: S14
Supplementary Data 14: Definitions of custom phenotypes
Disease code	Genebass	Phecode 1.2	FinnGen	ICD-10	Open Targets
CUSTOM_CAD	['CAD_custom']	[411.]	['Ischaemic heart disease, wide definition' 'Coronary atherosclerosis']	['I20' 'I21' 'I22' 'I23' 'I24' 'I25']	['EFO_0001645']
CUSTOM_CELIAC	['Celiac_custom']	[557.1]	['Coeliac disease']	['K90.0']	['EFO_0001060']
CUSTOM_DEPRESSION	['Depression_custom']	[296.2]	['Depression']	['F32' 'F33']	['MONDO_0002050']
CUSTOM_FTD	['Frontotemporal_dementia_custom']	[290.12]	['Frontotemporal dementia']	['G31.0']	['MONDO_0017276']
CUSTOM_GLAUCOMA	['Glaucoma_custom']	[365.]	['Glaucoma']	['H40' 'H41' 'H42']	['MONDO_0005041']
CUSTOM_IBD	['IBD_custom2']	[555.]	['Inflammatory bowel disease, strict (require KELA)']	['K50' 'K51']	['EFO_0003767']
CUSTOM_LIVER	['all_cause_liver_custom' 'all_cause_cirrhosis_custom']	[571.]	['Cirrhosis, broad definition used in the article https://doi.org/10.1101/594523']	['K70.2' 'K70.3' 'K70.4' 'K74.0' 'K74.1' 'K74.2' 'K74.6' 'K76.6' 'I85']	['MONDO_0100193' 'EFO_0001422']
CUSTOM_MASLD	['NAFLD_custom']	[571.5]	['Nonalcoholic fatty liver disease']	['K75.8' 'K75.81' 'K76.0']	['EFO_0003095']
CUSTOM_MND	['ALS_custom']	[334.21]	['Motor neuron disease']	['G12.2']	['EFO_0003782']
CUSTOM_PSA	['PsO_custom']	[696.4]	['Psoriatic arthropathies']	['L40.5']	['EFO_0003778']
CUSTOM_RA	['RA_custom']	[714.1]	['Rheumatoid arthritis']	['M05' 'M06']	['EFO_0000685']
CUSTOM_STROKE	['Ischemic_stroke_custom' 'Stroke_custom']	[433.]	['STROKE']	['I60' 'I61' 'I62' 'I63' 'I64' 'G45']	['EFO_0000712']
CUSTOM_THYROID	['Thyroid_custom']	[245.21]	['Autoimmune thyroiditis']	['E06.3']	['EFO_0006812']
CUSTOM_TN	['Trigeminal_neuralgia_custom']	[352.1]	['Trigeminal neuralgia']	['G50.0']	['EFO_1001219']
CUSTOM_VTE	['VTE_custom']	[451.]	['Venous thromboembolism']	['I26' 'I80' 'I82' 'O87.1' 'O88.2']	['EFO_0004286']
