# Supplementary material for: Genetic evidence informs the direction of therapeutic modulation in drug development
Source: NPJ Drug Discov. 2025 Oct 1;2:24. doi: 10.1038/s44386-025-00027-0 (PMC12488494; doi:10.1038/s44386-025-00027-0)
Supplement: Supplementary file 16 — Supplementary data 15 [file 44386_2025_27_MOESM16_ESM.xlsx]

## Sheet: S15
Supplementary Data 15: Diseases included in each dataset
Disease code	FinnGen	Genebass	Million Veteran Program	Jurgens et al.	Open Targets	Pan UK Biobank	Total datasets
CUSTOM_CAD	1	1	1	1	1	1	6
CUSTOM_CELIAC	1	1	0	1	1	1	5
CUSTOM_DEPRESSION	1	1	1	1	1	1	6
CUSTOM_FTD	1	1	1	0	1	1	5
CUSTOM_GLAUCOMA	1	1	1	1	1	1	6
CUSTOM_IBD	1	1	1	1	1	1	6
CUSTOM_LIVER	1	1	1	1	1	1	6
CUSTOM_MASLD	1	1	1	0	1	1	5
CUSTOM_MND	1	1	0	1	1	0	4
CUSTOM_PSA	1	1	1	1	1	1	6
CUSTOM_RA	1	1	1	1	1	1	6
CUSTOM_STROKE	1	1	1	1	1	1	6
CUSTOM_THYROID	1	1	0	0	1	1	4
CUSTOM_TN	1	1	1	0	1	1	5
CUSTOM_VTE	1	1	1	1	1	1	6
D56	0	1	0	0	1	1	3
D57	1	1	1	1	1	1	6
D58	1	1	0	0	1	1	4
D59	1	1	1	1	1	1	6
D60	1	0	0	0	1	0	2
D61	1	1	1	0	1	1	5
D65	1	0	0	0	1	0	2
D66	1	0	0	0	1	0	2
D68	1	1	1	1	1	1	6
D69	1	1	1	1	1	1	6
D70	1	1	1	0	1	0	4
D72	1	1	1	1	1	1	6
D73	1	1	0	0	1	1	4
D75	1	1	1	0	1	1	5
D76	1	0	0	0	1	0	2
D80	1	1	0	0	1	1	4
D81	1	0	0	0	1	0	2
D82	1	0	0	0	1	0	2
D83	1	0	0	0	1	0	2
D84	1	0	0	0	1	0	2
D86	1	1	1	1	1	1	6
D89	1	1	1	1	1	1	6
E03	1	1	1	1	1	1	6
E04	1	1	1	1	1	1	6
E05	1	1	1	1	1	1	6
E06	1	1	1	1	1	1	6
E07	1	1	0	0	1	1	4
E10	0	1	1	1	1	1	5
E11	1	1	1	1	1	1	6
E13	0	1	1	1	1	1	5
E15	1	0	0	0	1	0	2
E16	1	1	0	0	1	1	4
E20	1	0	0	0	1	0	2
E21	1	1	1	1	1	1	6
E22	1	1	0	0	1	1	4
E23	1	1	1	1	1	1	6
E24	1	0	0	1	1	1	4
E25	1	0	0	0	1	0	2
E26	1	0	1	1	1	0	4
E27	1	1	1	1	1	1	6
E28	1	1	1	1	1	1	6
E29	1	1	1	1	1	1	6
E30	1	0	1	0	1	0	3
E31	1	0	0	0	1	0	2
E32	1	0	0	0	1	0	2
E34	1	1	0	1	1	1	5
E65	1	0	1	1	0	0	3
E66	1	1	0	0	1	1	4
E70	1	0	0	0	1	0	2
E72	1	0	0	0	1	0	2
E73	1	1	0	0	1	1	4
E74	1	1	0	0	1	0	3
E75	1	0	0	0	1	0	2
E78	1	1	1	1	1	1	6
E79	1	1	0	0	1	0	3
E80	1	1	0	0	1	1	4
E83	1	1	1	1	1	1	6
E84	0	0	0	1	1	0	2
E85	1	1	0	0	1	1	4
E86	1	1	1	0	1	1	5
E87	1	1	1	1	1	1	6
E88	1	1	1	0	1	1	5
F01	1	1	1	1	1	1	6
F10	1	1	0	0	1	1	4
F11	1	1	0	0	1	1	4
F12	1	1	0	0	1	1	4
F13	1	1	0	0	1	0	3
F14	1	0	0	0	1	0	2
F15	1	0	0	0	1	0	2
F16	1	0	0	0	1	0	2
F17	1	1	0	0	1	1	4
F18	1	0	0	0	1	0	2
F19	1	1	0	0	0	0	2
F20	1	1	0	0	1	1	4
F21	1	0	0	0	1	0	2
F22	1	1	0	0	1	1	4
F23	1	1	0	0	1	1	4
F25	1	1	0	0	1	1	4
F30	1	1	0	0	1	1	4
F31	1	1	0	0	1	1	4
F34	1	1	1	0	1	0	4
F40	1	1	1	1	1	1	6
F41	1	1	1	0	1	1	5
F42	1	1	1	1	1	1	6
F43	1	1	0	0	1	1	4
F44	1	1	1	1	1	1	6
F45	1	1	0	0	1	1	4
F48	1	1	0	0	1	0	3
F50	1	1	0	1	1	1	5
F51	1	1	1	0	1	1	5
F52	1	1	0	0	1	1	4
F60	1	1	1	1	1	1	6
F63	1	0	1	0	1	0	3
F64	1	0	0	0	1	0	2
F66	1	1	0	0	0	0	2
F70	1	0	0	0	1	0	2
F71	1	0	0	0	1	0	2
F72	1	0	0	0	1	0	2
F80	1	1	0	0	1	1	4
F81	1	1	0	0	1	1	4
F84	1	0	0	1	1	0	3
F90	1	0	1	1	1	0	4
F91	0	0	1	1	1	0	3
F95	1	0	0	0	1	0	2
F99	1	1	0	0	1	0	3
G11	1	1	0	0	1	1	4
G12	1	1	0	1	1	1	5
G20	1	1	0	0	1	0	3
G21	1	0	0	0	1	0	2
G23	1	0	0	0	1	0	2
G24	1	1	0	0	1	1	4
G25	1	1	1	0	1	1	5
G30	1	1	1	1	1	1	6
G31	1	1	1	0	1	1	5
G35	1	1	1	1	1	1	6
G36	1	0	0	0	1	0	2
G37	1	1	0	0	1	1	4
G40	1	1	1	1	1	1	6
G43	1	1	1	0	1	1	5
G44	1	1	1	0	1	1	5
G46	1	1	0	0	1	1	4
G47	1	1	1	1	1	1	6
G50	1	1	1	0	1	1	5
G51	1	1	1	0	1	1	5
G52	1	1	0	0	1	0	3
G54	1	1	1	0	1	1	5
G56	1	1	0	0	1	1	4
G57	1	1	0	0	1	1	4
G58	1	1	0	0	1	1	4
G60	1	1	1	0	1	1	5
G61	1	1	0	0	1	1	4
G62	1	1	0	0	1	1	4
G64	1	1	0	0	1	0	3
G70	1	1	0	1	1	1	5
G71	1	1	0	0	1	1	4
G72	1	1	0	0	1	1	4
G80	1	1	0	1	1	1	5
G81	1	1	1	0	1	1	5
G82	1	1	0	0	1	1	4
G83	1	1	0	0	1	1	4
G89	0	0	1	1	1	1	4
G90	1	1	1	1	1	1	6
G91	1	1	1	0	1	1	5
G93	1	1	1	1	1	1	6
G95	1	1	0	0	1	1	4
G96	1	1	0	0	1	1	4
G98	0	1	0	0	1	0	2
H01	1	1	1	1	1	1	6
H02	1	1	1	1	1	1	6
H04	1	1	1	1	1	1	6
H05	1	1	1	1	1	1	6
H10	1	1	1	1	1	1	6
H11	1	1	0	0	1	1	4
H15	1	1	0	0	1	0	3
H17	1	1	1	0	0	1	4
H18	1	1	1	1	1	1	6
H20	1	1	0	0	1	1	4
H21	1	1	0	0	1	1	4
H25	1	1	1	0	1	1	5
H26	1	1	1	0	1	1	5
H27	1	1	1	0	1	1	5
H30	0	1	0	0	1	0	2
H31	1	1	1	0	1	1	5
H33	1	1	1	1	1	1	6
H34	1	1	0	0	1	1	4
H35	1	1	1	1	1	1	6
H43	1	1	1	0	1	1	5
H44	1	1	1	0	1	1	5
H46	1	1	0	0	1	0	3
H47	1	1	1	1	1	1	6
H49	1	1	1	0	1	1	5
H50	1	1	1	0	1	1	5
H51	1	1	0	0	1	0	3
H52	1	1	1	1	1	1	6
H53	1	1	1	1	1	1	6
H54	1	1	1	0	1	1	5
H55	1	1	0	1	1	1	5
H57	1	1	1	1	1	1	6
H61	1	1	1	1	1	1	6
H68	1	1	0	0	1	0	3
H69	1	1	0	0	1	1	4
H71	1	1	0	0	1	0	3
H73	1	1	1	1	1	1	6
H74	1	1	1	1	1	1	6
H80	1	1	0	0	1	1	4
H81	1	1	1	1	1	1	6
H83	1	1	0	0	1	1	4
H90	1	1	1	0	1	1	5
H91	1	1	0	0	1	1	4
H93	1	1	1	0	1	1	5
I08	0	1	1	0	1	1	4
I10	1	1	1	0	1	1	5
I11	1	1	1	0	1	1	5
I12	1	1	1	0	1	1	5
I13	0	0	1	0	0	1	2
I15	1	1	0	0	1	1	4
I27	1	1	1	0	1	1	5
I30	0	1	0	0	1	1	3
I31	1	1	0	0	1	1	4
I34	0	1	1	0	1	1	4
I35	0	1	1	0	1	1	4
I36	0	1	1	0	1	1	4
I37	0	1	0	0	1	1	3
I42	1	1	1	1	1	1	6
I44	1	1	1	1	1	1	6
I45	1	1	1	1	1	1	6
I46	1	1	0	0	1	1	4
I47	1	1	1	1	1	1	6
I48	1	1	1	1	1	1	6
I49	1	1	1	1	1	1	6
I50	0	1	1	0	1	1	4
I65	0	1	1	0	1	1	4
I66	1	0	0	0	1	1	3
I67	1	1	1	1	1	1	6
I70	1	1	1	1	1	1	6
I71	1	1	1	1	1	1	6
I72	1	1	1	1	1	1	6
I73	1	1	1	0	1	1	5
I74	1	1	1	1	1	1	6
I77	0	1	1	1	1	1	5
I78	0	1	1	0	1	1	4
I81	1	1	0	0	1	0	3
I83	1	1	1	0	1	1	5
I86	1	1	1	1	1	1	6
I87	1	1	1	1	1	1	6
I89	1	1	0	0	1	1	4
I95	1	1	1	0	1	1	5
I99	0	1	0	0	1	0	2
J30	1	1	1	1	1	1	6
J31	1	1	1	0	1	1	5
J32	1	1	1	0	1	1	5
J33	1	1	1	1	1	1	6
J34	1	1	1	0	1	1	5
J35	1	1	1	0	1	1	5
J37	1	1	1	0	1	1	5
J38	1	1	1	0	1	1	5
J39	1	1	0	0	1	1	4
J40	1	1	1	0	1	1	5
J42	1	1	0	0	1	0	3
J43	1	1	1	0	1	1	5
J44	1	1	1	1	1	1	6
J45	0	1	1	1	1	1	5
J47	1	1	1	0	1	1	5
J61	1	1	0	0	1	0	3
J62	1	0	0	0	1	0	2
J63	1	0	0	0	1	0	2
J66	1	0	0	0	1	0	2
J67	1	0	0	0	1	1	3
J80	1	1	0	0	1	0	3
J81	1	1	0	0	1	0	3
J82	1	0	0	0	1	0	2
J84	1	1	1	1	1	1	6
J94	1	1	0	0	1	1	4
J96	0	1	1	0	1	1	4
J98	0	1	1	1	1	1	5
K00	1	1	1	1	1	1	6
K01	1	1	0	0	1	1	4
K03	1	0	1	1	1	1	5
K06	1	1	0	0	1	1	4
K08	1	1	1	0	1	1	5
K09	1	1	0	1	1	1	5
K11	1	1	1	1	1	1	6
K12	1	1	1	1	1	1	6
K13	1	1	1	1	1	1	6
K14	1	1	1	1	1	1	6
K20	1	1	1	0	1	1	5
K21	1	1	1	1	1	1	6
K22	1	1	1	1	1	1	6
K25	1	1	1	0	1	1	5
K26	1	1	1	0	1	1	5
K27	1	1	0	0	1	1	4
K29	1	1	1	1	1	1	6
K30	1	1	1	0	1	0	4
K31	1	1	1	1	1	1	6
K35	1	1	1	0	1	1	5
K38	1	1	1	1	1	1	6
K40	1	1	1	0	1	1	5
K41	1	1	0	0	1	1	4
K42	1	1	1	1	1	1	6
K43	1	1	1	0	1	1	5
K44	1	1	1	0	1	1	5
K45	0	1	0	0	0	1	2
K52	1	1	1	1	1	1	6
K55	1	1	1	1	1	1	6
K56	1	1	1	0	1	1	5
K57	1	1	1	1	1	1	6
K58	1	1	1	1	1	1	6
K59	1	1	1	0	1	1	5
K60	0	1	0	0	1	1	3
K62	1	1	1	1	1	1	6
K63	1	1	1	0	1	1	5
K64	1	1	1	0	1	1	5
K65	1	1	0	0	1	1	4
K66	1	1	0	0	1	1	4
K70	1	1	1	0	1	1	5
K72	1	1	0	0	1	1	4
K73	1	1	0	0	1	1	4
K74	1	1	1	1	1	1	6
K75	1	1	0	0	1	1	4
K76	1	1	1	0	1	1	5
K80	1	1	1	0	1	1	5
K81	1	1	1	0	1	1	5
K82	1	1	1	1	1	1	6
K83	1	1	1	0	1	1	5
K85	1	1	0	0	1	1	4
K86	1	1	1	0	1	1	5
K90	1	1	0	1	1	1	5
K92	1	1	1	1	1	1	6
L10	1	0	0	0	1	0	2
L11	1	0	1	1	0	1	4
L12	1	0	0	0	1	0	2
L13	1	0	0	0	1	0	2
L20	1	1	0	0	1	0	3
L21	1	1	0	0	1	0	3
L23	1	1	0	0	1	1	4
L26	1	0	0	0	1	0	2
L28	1	1	0	0	1	1	4
L29	1	1	1	0	1	1	5
L30	1	1	1	1	1	1	6
L40	1	1	1	1	1	1	6
L41	1	0	0	0	1	0	2
L42	1	1	0	0	1	0	3
L43	1	1	0	0	1	1	4
L44	1	0	0	0	1	0	2
L50	1	1	0	0	1	1	4
L51	1	1	0	0	1	1	4
L52	1	1	0	0	1	0	3
L53	1	1	0	0	1	1	4
L60	1	1	1	0	1	1	5
L63	1	1	1	0	1	0	4
L64	1	0	0	0	1	0	2
L65	1	1	0	0	1	1	4
L66	1	1	0	0	1	0	3
L67	1	0	0	0	1	0	2
L68	1	1	1	1	1	0	5
L70	1	1	0	0	1	0	3
L71	1	1	1	0	1	1	5
L72	1	1	0	0	1	1	4
L73	1	1	1	0	1	1	5
L74	1	1	0	0	1	0	3
L75	1	0	0	0	1	0	2
L80	1	1	1	1	1	0	5
L81	1	1	0	0	1	1	4
L82	1	1	1	0	1	1	5
L83	1	0	0	0	1	1	3
L84	1	1	1	0	1	1	5
L85	1	1	1	0	1	1	5
L90	1	1	1	0	1	1	5
L91	1	1	1	1	1	1	6
L92	1	1	0	0	1	1	4
L93	1	1	1	0	1	1	5
L94	1	1	0	0	1	1	4
L95	1	1	0	1	1	1	5
L97	1	1	0	0	1	0	3
L98	1	1	1	1	1	1	6
M07	1	1	0	0	1	1	4
M08	1	0	0	1	1	0	3
M10	1	1	0	0	1	1	4
M11	1	1	1	1	1	1	6
M12	1	1	1	0	1	1	5
M13	1	1	1	0	1	1	5
M15	1	1	1	0	1	1	5
M16	1	1	0	0	1	1	4
M17	1	1	0	0	1	1	4
M18	0	1	0	0	1	1	3
M19	0	1	0	0	1	1	3
M22	1	1	0	0	1	1	4
M23	1	1	0	0	1	1	4
M24	1	1	1	1	1	1	6
M25	1	1	1	0	1	1	5
M26	0	0	1	0	1	1	3
M27	0	0	1	1	1	1	4
M30	1	0	0	0	1	1	3
M31	1	1	0	0	1	1	4
M32	1	1	1	1	1	1	6
M33	1	1	0	0	1	0	3
M34	1	1	0	0	1	1	4
M35	1	1	1	1	1	1	6
M40	1	1	0	0	1	0	3
M41	1	1	0	0	1	1	4
M42	1	0	0	0	1	0	2
M43	1	1	1	0	1	1	5
M45	1	1	0	0	1	0	3
M46	1	1	1	1	1	1	6
M47	1	1	1	0	1	1	5
M48	1	1	0	0	1	1	4
M50	1	1	0	0	1	1	4
M51	1	1	0	0	1	1	4
M53	1	1	0	0	1	1	4
M54	1	1	1	1	1	1	6
M60	1	1	0	0	1	0	3
M61	1	0	0	1	1	0	3
M62	1	1	1	1	1	1	6
M65	1	1	0	0	1	1	4
M66	1	1	0	0	0	1	3
M67	1	1	0	0	1	1	4
M71	1	1	0	0	1	1	4
M72	1	1	1	1	1	1	6
M75	1	1	1	0	1	1	5
M76	1	1	1	0	1	1	5
M77	1	1	0	0	1	1	4
M79	1	1	1	0	1	1	5
M80	1	1	0	0	1	0	3
M81	1	1	1	0	1	1	5
M83	1	0	0	0	1	0	2
M84	1	1	0	0	1	1	4
M85	1	1	0	0	1	1	4
M87	1	1	0	0	1	0	3
M88	1	1	0	0	1	0	3
M89	1	1	0	0	1	1	4
M92	0	1	0	0	1	1	3
M93	1	1	0	0	1	1	4
M94	1	1	0	0	1	1	4
M99	1	1	1	1	0	0	4
N00	1	1	0	0	1	0	3
N01	1	0	0	0	1	0	2
N03	1	1	1	0	1	1	5
N04	1	1	0	0	1	1	4
N06	1	0	0	0	1	0	2
N11	1	1	0	0	1	1	4
N12	1	1	0	0	1	0	3
N13	1	1	1	0	1	1	5
N15	1	0	0	0	1	0	2
N17	1	1	1	0	1	1	5
N18	1	1	1	1	1	1	6
N20	1	1	1	0	1	1	5
N21	1	1	1	0	1	1	5
N28	1	1	1	1	1	1	6
N31	1	1	0	0	1	1	4
N32	1	1	1	0	1	1	5
N35	1	1	0	0	1	1	4
N36	0	1	1	1	1	1	5
N39	0	1	1	0	1	1	4
N40	1	1	0	0	1	0	3
N41	1	1	1	0	1	1	5
N42	1	1	1	1	1	1	6
N43	1	1	1	0	1	1	5
N44	1	1	0	0	1	0	3
N46	1	1	1	0	1	0	4
N47	1	1	1	0	1	1	5
N48	1	1	1	1	1	1	6
N49	1	1	0	0	1	1	4
N50	1	1	0	0	1	1	4
N61	1	1	0	0	1	0	3
N62	1	1	1	0	1	1	5
N64	1	1	1	1	1	1	6
N75	1	1	0	1	1	1	5
N76	1	1	0	0	1	1	4
N80	1	1	1	1	1	1	6
N81	1	1	1	1	1	1	6
N83	1	1	1	0	1	1	5
N84	1	1	1	1	1	1	6
N85	1	1	0	1	1	1	5
N86	1	1	0	0	1	0	3
N88	1	1	0	0	1	1	4
N89	1	1	0	0	1	1	4
N90	1	1	0	0	1	1	4
N91	1	1	1	0	1	1	5
N92	1	1	1	1	1	1	6
N93	1	1	0	0	0	1	3
N94	1	1	1	0	1	1	5
N95	1	1	1	1	1	1	6
N97	1	1	1	1	1	1	6
Q03	1	0	0	0	1	0	2
Q04	1	0	0	0	1	0	2
Q05	1	1	0	0	1	1	4
Q07	1	0	0	0	1	0	2
Q10	1	0	0	0	1	0	2
Q12	1	1	0	0	1	0	3
Q13	1	0	0	0	1	0	2
Q14	1	1	0	0	1	0	3
Q16	1	0	0	0	1	0	2
Q17	1	0	0	0	1	0	2
Q18	1	1	0	0	1	1	4
Q20	1	0	0	0	1	0	2
Q21	1	1	0	0	1	1	4
Q22	1	0	0	0	1	0	2
Q23	1	1	0	0	1	1	4
Q24	1	1	0	0	1	1	4
Q25	1	1	0	0	1	1	4
Q26	1	0	0	0	1	0	2
Q27	1	1	0	0	1	1	4
Q28	1	1	0	0	1	1	4
Q30	1	0	0	0	1	0	2
Q31	1	0	0	0	1	0	2
Q32	1	0	0	0	1	0	2
Q33	1	0	0	0	1	0	2
Q35	1	0	0	0	1	0	2
Q36	1	0	0	0	1	0	2
Q38	1	1	0	0	1	1	4
Q39	1	0	0	0	1	1	3
Q40	1	1	0	0	1	0	3
Q42	1	0	0	0	1	0	2
Q43	1	1	0	0	1	1	4
Q44	1	1	0	0	1	0	3
Q45	1	0	1	0	1	1	4
Q50	1	1	0	0	0	1	3
Q51	1	1	0	0	1	1	4
Q52	1	0	0	0	1	0	2
Q53	1	1	0	0	1	0	3
Q54	1	1	0	0	1	1	4
Q55	1	0	0	0	1	0	2
Q60	1	1	0	0	1	1	4
Q61	1	1	1	0	1	1	5
Q62	1	0	0	0	1	0	2
Q63	1	1	0	0	1	1	4
Q64	1	0	0	0	1	0	2
Q65	1	1	0	0	1	1	4
Q66	1	1	0	0	1	1	4
Q67	1	1	0	0	1	0	3
Q68	1	0	0	0	1	0	2
Q70	1	0	0	0	1	0	2
Q71	1	0	0	0	1	0	2
Q72	1	0	0	0	1	0	2
Q74	1	1	1	1	1	1	6
Q75	1	0	0	0	1	0	2
Q76	1	1	1	0	1	1	5
Q77	1	0	0	0	1	0	2
Q78	1	0	0	0	1	0	2
Q79	1	1	0	0	1	1	4
Q80	1	0	0	0	1	0	2
Q81	1	0	0	0	1	0	2
Q82	1	1	1	0	1	1	5
Q83	1	0	0	1	1	0	3
Q85	1	1	0	0	1	1	4
Q87	1	1	0	0	1	1	4
Q89	1	1	0	0	1	1	4
R13	0	0	1	0	1	1	3
R48	0	0	1	0	1	0	2
R49	0	0	1	0	1	1	3
R55	0	0	1	1	1	1	4
R61	0	0	0	0	1	1	2
